# Supplementary material for: Mutation rate analysis via parent–progeny sequencing of the perennial peach. II. No evidence for recombination-associated mutation
Source: Proc Biol Sci. 2016 Oct 26;283(1841):20161785. doi: 10.1098/rspb.2016.1785 (PMC5095386; doi:10.1098/rspb.2016.1785)
Supplement: Paper II.Supp.Tables-3&4.xls [file rspb20161785supp2.xls]

## Sheet: Sheet1
Supplementary tables 3,4 for Mutation rate analysis via parent-progeny sequencing of the perennial peach II: No evidence for recombination-associated mutation Long Wang1,3, Yanchun Zhang1,3, Chao Qin1, Dacheng Tian1, Sihai Yang1,4, Laurence D. Hurst2,4 Proceedings of the Royal Society, London, Series B Doi: 10.1098/rspb.2016.1785

## Sheet: Supplemental Table S3
Supplemental Table S3. List of recombinant blocks.
For each recombinant block, the positions of start and end markers were given. The homozygous genotype for intra-specific samples were assigned as Hom1 and Hom2 to distinguished two different parental source. Hom1 and Hom2 were chose by random for each chromosome. For inter-specific samples, Hom(C) indicates homozygous haplotypes derived from P. persica, while Hom(W) stands for haplotypes derived…
Group	Sample ID	Chromosome	Genotype	Marker Start	Marker End	Marker Distance (bp)	Recombination rate (cM Mb-1)
Intra	144F2-1	Pp02	Hom1	31891	6635506	6603616	7.57161
Intra	144F2-1	Pp02	Het	6635534	30387148	23751615	2.10512
Intra	144F2-1	Pp03	Hom1	25322	17763957	17738636	2.81871
Intra	144F2-1	Pp03	Het	17838421	20998219	3159799	15.8238
Intra	144F2-1	Pp03	Hom1	21307877	27316114	6008238	8.32191
Intra	144F2-1	Pp04	Het	61500	10304487	10242988	4.88139
Intra	144F2-1	Pp04	Hom2	10305152	25494590	15189439	3.29176
Intra	144F2-1	Pp05	Het	46348	742508	696161	71.8225
Intra	144F2-1	Pp05	Hom1	742691	11623818	10881128	4.59511
Intra	144F2-1	Pp05	Het	11798532	18453069	6654538	7.51367
Intra	144F2-1	Pp07	Het	9234	14555628	14546395	3.43728
Intra	144F2-1	Pp07	Hom1	14557762	22388218	7830457	6.38532
Intra	144F2-10	Pp01	Hom2	19480	45859718	45840239	1.09074
Intra	144F2-10	Pp01	Het	45860741	47850359	1989619	25.1304
Intra	144F2-10	Pp02	Het	31891	7794005	7762115	6.44154
Intra	144F2-10	Pp02	Hom1	7796752	30386802	22590051	2.21336
Intra	144F2-10	Pp04	Hom1	61500	8597032	8535533	5.85786
Intra	144F2-10	Pp04	Het	8598695	25494590	16895896	2.9593
Intra	144F2-10	Pp05	Hom2	67566	543330	475765	105.094
Intra	144F2-10	Pp05	Het	549443	18453069	17903627	2.79273
Intra	144F2-10	Pp06	Hom2	7087	20124033	20116947	2.48547
Intra	144F2-10	Pp06	Het	20124264	30767065	10642802	4.69801
Intra	144F2-10	Pp07	Het	9234	11555583	11546350	4.33037
Intra	144F2-10	Pp07	Hom2	11556369	17120528	5564160	8.98608
Intra	144F2-10	Pp07	Het	17131016	22388218	5257203	9.51076
Intra	144F2-10	Pp08	Het	139	5061429	5061291	9.8789
Intra	144F2-10	Pp08	Hom2	5061676	22573831	17512156	2.85516
Intra	144F2-11	Pp01	Het	19480	3602133	3582654	13.9561
Intra	144F2-11	Pp01	Hom2	3709704	28576877	24867174	2.01068
Intra	144F2-11	Pp01	Het	28577292	30794818	2217527	22.5476
Intra	144F2-11	Pp01	Hom1	30795408	47850359	17054952	2.9317
Intra	144F2-11	Pp02	Hom2	31891	14452859	14420969	3.46717
Intra	144F2-11	Pp02	Het	14455657	25204750	10749094	4.65155
Intra	144F2-11	Pp02	Hom1	25211296	26850091	1638796	30.5102
Intra	144F2-11	Pp02	Het	26850704	30386802	3536099	14.1399
Intra	144F2-11	Pp03	Hom1	6251	1930447	1924197	25.9849
Intra	144F2-11	Pp03	Het	1933743	27129336	25195594	1.98447
Intra	144F2-11	Pp04	Hom1	61500	7884398	7822899	6.39149
Intra	144F2-11	Pp04	Het	7885470	25494590	17609121	2.83944
Intra	144F2-11	Pp05	Hom2	46348	3207221	3160874	15.8184
Intra	144F2-11	Pp05	Het	3207628	13035635	9828008	5.0875
Intra	144F2-11	Pp05	Hom1	13035770	18453069	5417300	9.22969
Intra	144F2-11	Pp06	Het	7087	10448122	10441036	4.7888
Intra	144F2-11	Pp06	Hom1	10634573	30767065	20132493	2.48355
Intra	144F2-11	Pp08	Het	139	2185171	2185033	22.8829
Intra	144F2-11	Pp08	Hom1	2186781	12110427	9923647	5.03847
Intra	144F2-11	Pp08	Het	12112828	22573831	10461004	4.77966
Intra	144F2-12	Pp01	Het	19480	4882807	4863328	10.281
Intra	144F2-12	Pp01	Hom1	4884645	32544964	27660320	1.80764
Intra	144F2-12	Pp01	Het	32546402	39244180	6697779	7.46516
Intra	144F2-12	Pp01	Hom2	39244695	47850359	8605665	5.81013
Intra	144F2-12	Pp02	Het	31891	946668	914778	54.6581
Intra	144F2-12	Pp02	Hom2	946740	27304617	26357878	1.89697
Intra	144F2-12	Pp02	Het	27446846	30387148	2940303	17.0051
Intra	144F2-12	Pp03	Hom2	6251	2030610	2024360	24.6992
Intra	144F2-12	Pp03	Het	2053049	24641198	22588150	2.21355
Intra	144F2-12	Pp03	Hom2	24660512	27316114	2655603	18.8281
Intra	144F2-12	Pp04	Hom1	308359	17383047	17074689	2.92831
Intra	144F2-12	Pp04	Het	17385215	25494590	8109376	6.1657
Intra	144F2-12	Pp05	Het	46348	10889163	10842816	4.61135
Intra	144F2-12	Pp05	Hom1	10889181	18453069	7563889	6.61036
Intra	144F2-12	Pp06	Het	7087	1330000	1322914	37.7954
Intra	144F2-12	Pp06	Hom1	1330023	28804730	27474708	1.81986
Intra	144F2-12	Pp06	Het	28806496	30767112	1960617	25.5022
Intra	144F2-12	Pp07	Hom2	9234	10245856	10236623	4.88442
Intra	144F2-12	Pp07	Het	10249458	16446713	6197256	8.06809
Intra	144F2-12	Pp07	Hom2	16447355	22388218	5940864	8.41628
Intra	144F2-12	Pp08	Het	139	208900	208762	239.507
Intra	144F2-12	Pp08	Hom2	331764	16776036	16444273	3.04057
Intra	144F2-12	Pp08	Het	16776713	22573831	5797119	8.62497
Intra	144F2-13	Pp01	Hom1	80	970845	970766	51.5057
Intra	144F2-13	Pp01	Het	973022	19578240	18605219	2.68742
Intra	144F2-13	Pp01	Hom2	19582311	32843748	13261438	3.77033
Intra	144F2-13	Pp01	Het	32844810	36511310	3666501	13.637
Intra	144F2-13	Pp01	Hom2	36514074	41212048	4697975	10.6429
Intra	144F2-13	Pp01	Het	41234670	47850359	6615690	7.55779
Intra	144F2-13	Pp02	Het	31891	24683431	24651541	2.02827
Intra	144F2-13	Pp02	Hom1	24684637	30387148	5702512	8.76807
Intra	144F2-13	Pp03	Het	6251	2835119	2828869	17.6749
Intra	144F2-13	Pp03	Hom2	2845718	27316114	24470397	2.04329
Intra	144F2-13	Pp05	Hom2	46348	3459854	3413507	14.6477
Intra	144F2-13	Pp05	Het	3460061	8710727	5250667	9.5226
Intra	144F2-13	Pp05	Hom1	8711126	18453069	9741944	5.13245
Intra	144F2-13	Pp06	Hom1	7087	26046494	26039408	1.92017
Intra	144F2-13	Pp06	Het	26046867	30767112	4720246	10.5927
Intra	144F2-13	Pp07	Hom1	9234	10358530	10349297	4.83125
Intra	144F2-13	Pp07	Het	10360911	22388218	12027308	4.15721
Intra	144F2-14	Pp01	Het	19480	11408017	11388538	4.39038
Intra	144F2-14	Pp01	Hom1	11505942	47850359	36344418	1.37573
Intra	144F2-14	Pp02	Het	31891	24470383	24438493	2.04595
Intra	144F2-14	Pp02	Hom2	24473647	30387148	5913502	8.45523
Intra	144F2-14	Pp03	Hom1	6251	10784659	10778409	4.6389
Intra	144F2-14	Pp03	Het	10785170	23342762	12557593	3.98165
Intra	144F2-14	Pp03	Hom2	23454312	27032745	3578434	13.9726
Intra	144F2-14	Pp04	Het	61500	7593684	7532185	6.63818
Intra	144F2-14	Pp04	Hom2	7596521	25494590	17898070	2.7936
Intra	144F2-14	Pp05	Het	46348	7788914	7742567	6.45781
Intra	144F2-14	Pp05	Hom2	7789864	18453069	10663206	4.68902
Intra	144F2-14	Pp06	Het	7087	9004051	8996965	5.55743
Intra	144F2-14	Pp06	Hom1	9033914	30767065	21733152	2.30063
Intra	144F2-14	Pp07	Hom1	9234	10245856	10236623	4.88442
Intra	144F2-14	Pp07	Het	10438731	18255273	7816543	6.39669
Intra	144F2-14	Pp07	Hom1	18255981	22330283	4074303	12.272
Intra	144F2-14	Pp08	Het	323	5218035	5217713	9.58274
Intra	144F2-14	Pp08	Hom2	5218221	22573831	17355611	2.88091
Intra	144F2-15	Pp01	Hom1	19480	899280	879801	56.831
Intra	144F2-15	Pp01	Het	902550	11068751	10166202	4.91826
Intra	144F2-15	Pp01	Hom2	11091661	41686505	30594845	1.63426
Intra	144F2-15	Pp01	Het	41701885	47850359	6148475	8.1321
Intra	144F2-15	Pp03	Het	25322	24670287	24644966	2.02881
Intra	144F2-15	Pp03	Hom2	24732778	27129336	2396559	20.8632
Intra	144F2-15	Pp04	Het	61500	9719198	9657699	5.17722
Intra	144F2-15	Pp04	Hom1	9720080	25494590	15774511	3.16967
Intra	144F2-15	Pp05	Hom1	67566	11824330	11756765	4.25287
Intra	144F2-15	Pp05	Het	11861801	14955080	3093280	16.1641
Intra	144F2-15	Pp05	Hom2	14972859	18453069	3480211	14.3669
Intra	144F2-15	Pp06	Hom1	7087	26042311	26035225	1.92048
Intra	144F2-15	Pp06	Het	26043801	26112711	68911	725.574
Intra	144F2-15	Pp06	Hom1	26113218	30767112	4653895	10.7437
Intra	144F2-15	Pp07	Het	9234	21375898	21366665	2.34009
Intra	144F2-15	Pp07	Hom1	21376356	22388218	1011863	49.4138
Intra	144F2-16	Pp01	Het	19480	9398078	9378599	5.33129
Intra	144F2-16	Pp01	Hom2	9674517	33012257	23337741	2.14245
Intra	144F2-16	Pp01	Het	33013014	47850359	14837346	3.36987
Intra	144F2-16	Pp02	Het	31891	4447360	4415470	11.3238
Intra	144F2-16	Pp02	Hom2	4484449	18223507	13739059	3.63926
Intra	144F2-16	Pp02	Het	18233882	27276179	9042298	5.52957
Intra	144F2-16	Pp02	Hom1	27276954	30387148	3110195	16.0762
Intra	144F2-16	Pp03	Het	6251	2265506	2259256	22.1312
Intra	144F2-16	Pp03	Hom2	2270735	25423254	23152520	2.15959
Intra	144F2-16	Pp03	Het	25423818	25564540	140723	355.308
Intra	144F2-16	Pp03	Hom1	25566503	27129336	1562834	31.9932
Intra	144F2-16	Pp04	Hom1	61500	1930902	1869403	26.7465
Intra	144F2-16	Pp04	Het	1933854	25494590	23560737	2.12217
Intra	144F2-16	Pp05	Het	46348	3879447	3833100	13.0443
Intra	144F2-16	Pp05	Hom2	3895623	18453069	14557447	3.43467
Intra	144F2-16	Pp06	Het	7087	23270849	23263763	2.14927
Intra	144F2-16	Pp06	Hom2	23272524	30767112	7494589	6.67148
Intra	144F2-16	Pp07	Het	9234	14541300	14532067	3.44067
Intra	144F2-16	Pp07	Hom1	14545099	22388218	7843120	6.37501
Intra	144F2-16	Pp08	Het	139	12736154	12736016	3.92587
Intra	144F2-16	Pp08	Hom2	12737903	22573831	9835929	5.0834
Intra	144F2-17	Pp01	Het	19480	23389264	23369785	2.13951
Intra	144F2-17	Pp01	Hom1	23393824	41783359	18389536	2.71894
Intra	144F2-17	Pp01	Het	41784622	47850359	6065738	8.24302
Intra	144F2-17	Pp02	Hom2	31891	7630190	7598300	6.58042
Intra	144F2-17	Pp02	Het	7630731	10799036	3168306	15.7813
Intra	144F2-17	Pp02	Hom1	10817629	20292461	9474833	5.27714
Intra	144F2-17	Pp02	Het	20398970	30387148	9988179	5.00592
Intra	144F2-17	Pp03	Het	6251	4545250	4539000	11.0156
Intra	144F2-17	Pp03	Hom2	4545699	13220228	8674530	5.764
Intra	144F2-17	Pp03	Het	13232592	27316114	14083523	3.55025
Intra	144F2-17	Pp04	Hom2	61500	2128633	2067134	24.1881
Intra	144F2-17	Pp04	Het	2129171	16028821	13899651	3.59721
Intra	144F2-17	Pp04	Hom1	16029274	25494590	9465317	5.28244
Intra	144F2-17	Pp05	Het	46348	5823593	5777246	8.65464
Intra	144F2-17	Pp05	Hom1	5825507	18453069	12627563	3.95959
Intra	144F2-17	Pp06	Het	7087	13536036	13528950	3.69578
Intra	144F2-17	Pp06	Hom2	13575103	30767112	17192010	2.90833
Intra	144F2-17	Pp07	Het	9234	9880858	9871625	5.06502
Intra	144F2-17	Pp07	Hom1	9881851	21130134	11248284	4.44512
Intra	144F2-17	Pp07	Het	21148021	22330283	1182263	42.2918
Intra	144F2-18	Pp01	Hom2	19480	1581855	1562376	32.0025
Intra	144F2-18	Pp01	Het	1672041	3602133	1930093	25.9055
Intra	144F2-18	Pp01	Hom1	3709704	8266580	4556877	10.9724
Intra	144F2-18	Pp01	Het	8268638	40939381	32670744	1.53042
Intra	144F2-18	Pp01	Hom1	40941446	47850359	6908914	7.23703
Intra	144F2-18	Pp02	Het	31891	20819463	20787573	2.40528
Intra	144F2-18	Pp02	Hom1	20821493	25184293	4362801	11.4605
Intra	144F2-18	Pp02	Het	25186322	30386802	5200481	9.6145
Intra	144F2-18	Pp03	Hom2	6251	5905288	5899038	8.47596
Intra	144F2-18	Pp03	Het	5906025	27129336	21223312	2.3559
Intra	144F2-18	Pp04	Hom2	61500	6923831	6862332	7.28615
Intra	144F2-18	Pp04	Het	6944370	25494590	18550221	2.69539
Intra	144F2-18	Pp05	Hom1	46348	8271208	8224861	6.07913
Intra	144F2-18	Pp05	Het	8273084	8938905	665822	75.0951
Intra	144F2-18	Pp05	Hom2	8961194	18453069	9491876	5.26766
Intra	144F2-18	Pp06	Het	7087	9691305	9684219	5.16304
Intra	144F2-18	Pp06	Hom2	9695691	30767065	21071375	2.37289
Intra	144F2-18	Pp07	Hom1	9234	5321837	5312604	9.41158
Intra	144F2-18	Pp07	Het	5322678	12786606	7463929	6.69888
Intra	144F2-18	Pp07	Hom2	12787736	17020329	4232594	11.8131
Intra	144F2-18	Pp07	Het	17021412	20881017	3859606	12.9547
Intra	144F2-18	Pp07	Hom2	20890704	22388218	1497515	33.3886
Intra	144F2-18	Pp08	Het	4011	17674537	17670527	2.82957
Intra	144F2-18	Pp08	Hom1	17675365	20478408	2803044	17.8378
Intra	144F2-19	Pp01	Het	19480	7315422	7295943	6.85312
Intra	144F2-19	Pp01	Hom1	7317878	35159861	27841984	1.79585
Intra	144F2-19	Pp01	Het	35163249	35644517	481269	103.892
Intra	144F2-19	Pp01	Hom2	35645307	47850359	12205053	4.09666
Intra	144F2-19	Pp02	Hom1	31891	1356842	1324952	37.7372
Intra	144F2-19	Pp02	Het	1485200	26144313	24659114	2.02765
Intra	144F2-19	Pp02	Hom2	26144449	30387148	4242700	11.7849
Intra	144F2-19	Pp04	Het	61500	7603326	7541827	6.62969
Intra	144F2-19	Pp04	Hom2	7605544	17439881	9834338	5.08423
Intra	144F2-19	Pp04	Het	17442215	25494590	8052376	6.20935
Intra	144F2-19	Pp05	Hom2	46348	5030218	4983871	10.0324
Intra	144F2-19	Pp05	Het	5031266	10863885	5832620	8.57248
Intra	144F2-19	Pp05	Hom1	10864071	13447406	2583336	19.3548
Intra	144F2-19	Pp05	Het	13448273	18453069	5004797	9.99042
Intra	144F2-19	Pp06	Het	7087	10220598	10213512	4.89548
Intra	144F2-19	Pp06	Hom2	10353120	30733035	20379916	2.4534
Intra	144F2-19	Pp08	Het	139	10299445	10299307	4.8547
Intra	144F2-19	Pp08	Hom1	10301424	11038772	737349	67.8105
Intra	144F2-19	Pp08	Het	11065411	20478408	9412998	5.3118
Intra	144F2-2	Pp03	Het	25322	9390676	9365355	5.33883
Intra	144F2-2	Pp03	Hom2	9434446	15348343	5913898	8.45466
Intra	144F2-2	Pp03	Het	15348937	16770521	1421585	35.172
Intra	144F2-2	Pp03	Hom2	16841431	17602320	760890	65.7125
Intra	144F2-2	Pp03	Het	17603739	27316114	9712376	5.14807
Intra	144F2-2	Pp04	Hom2	308359	5675664	5367306	9.31566
Intra	144F2-2	Pp04	Het	5677190	25494590	19817401	2.52304
Intra	144F2-2	Pp06	Het	7087	2245846	2238760	22.3338
Intra	144F2-2	Pp06	Hom2	2479811	10634573	8154763	6.13139
Intra	144F2-2	Pp06	Het	11148618	22555295	11406678	4.3834
Intra	144F2-2	Pp06	Hom1	22556084	30767112	8211029	6.08937
Intra	144F2-2	Pp07	Hom2	9234	11824673	11815440	4.23175
Intra	144F2-2	Pp07	Het	11825706	14169705	2344000	21.3311
Intra	144F2-2	Pp07	Hom1	14169905	22388218	8218314	6.08397
Intra	144F2-2	Pp08	Het	139	19844536	19844398	2.5196
Intra	144F2-2	Pp08	Hom2	19844913	22573831	2728919	18.3223
Intra	144F2-20	Pp01	Hom1	19480	3602133	3582654	13.9561
Intra	144F2-20	Pp01	Het	3709704	27252777	23543074	2.12377
Intra	144F2-20	Pp01	Hom2	27253484	40725773	13472290	3.71132
Intra	144F2-20	Pp01	Het	40726620	47850359	7123740	7.01879
Intra	144F2-20	Pp02	Het	31891	17649476	17617586	2.83807
Intra	144F2-20	Pp02	Hom1	17650562	30387148	12736587	3.9257
Intra	144F2-20	Pp03	Het	25322	6353427	6328106	7.90126
Intra	144F2-20	Pp03	Hom2	6360535	27032745	20672211	2.41871
Intra	144F2-20	Pp04	Hom1	61500	6516017	6454518	7.74651
Intra	144F2-20	Pp04	Het	6530422	11105324	4574903	10.9292
Intra	144F2-20	Pp04	Hom1	11113935	15497407	4383473	11.4065
Intra	144F2-20	Pp04	Het	15526886	25494590	9967705	5.0162
Intra	144F2-20	Pp05	Hom2	46348	4264546	4218199	11.8534
Intra	144F2-20	Pp05	Het	4265297	8710348	4445052	11.2485
Intra	144F2-20	Pp05	Hom1	8711126	18453069	9741944	5.13245
Intra	144F2-20	Pp06	Het	7087	3429569	3422483	14.6093
Intra	144F2-20	Pp06	Hom2	3434816	30767112	27332297	1.82934
Intra	144F2-20	Pp08	Het	2849	19790331	19787483	2.52685
Intra	144F2-20	Pp08	Hom1	19790619	22573831	2783213	17.9648
Intra	144F2-21	Pp01	Hom2	19480	30130291	30110812	1.66053
Intra	144F2-21	Pp01	Het	30141056	47850359	17709304	2.82337
Intra	144F2-21	Pp02	Het	31891	27458459	27426569	1.82305
Intra	144F2-21	Pp02	Hom1	27565156	28757029	1191874	41.9507
Intra	144F2-21	Pp02	Het	28846024	30386802	1540779	32.4511
Intra	144F2-21	Pp03	Het	6251	19416770	19410520	2.57592
Intra	144F2-21	Pp03	Hom1	19420719	22207673	2786955	17.9407
Intra	144F2-21	Pp03	Het	22277122	27129336	4852215	10.3046
Intra	144F2-21	Pp04	Het	308359	6720050	6411692	7.79825
Intra	144F2-21	Pp04	Hom2	6720848	18103239	11382392	4.39275
Intra	144F2-21	Pp04	Het	18103708	25494590	7390883	6.76509
Intra	144F2-21	Pp06	Het	7087	7624150	7617064	6.56421
Intra	144F2-21	Pp06	Hom2	7624484	30767112	23142629	2.16052
Intra	144F2-22	Pp01	Hom1	80	25942620	25942541	1.92734
Intra	144F2-22	Pp01	Het	25943203	47850359	21907157	2.28236
Intra	144F2-22	Pp02	Het	31891	24840785	24808895	2.01541
Intra	144F2-22	Pp02	Hom2	24841464	25747984	906521	55.1559
Intra	144F2-22	Pp02	Het	25748996	30387148	4638153	10.7802
Intra	144F2-22	Pp03	Het	6251	724617	718367	69.6023
Intra	144F2-22	Pp03	Hom2	724748	2053049	1328302	37.642
Intra	144F2-22	Pp03	Het	2086564	27316114	25229551	1.9818
Intra	144F2-22	Pp04	Het	61500	6923831	6862332	7.28615
Intra	144F2-22	Pp04	Hom1	6944370	25494590	18550221	2.69539
Intra	144F2-22	Pp05	Het	46348	9131050	9084703	5.50376
Intra	144F2-22	Pp05	Hom2	9132277	11267925	2135649	23.4121
Intra	144F2-22	Pp05	Het	11268616	18453069	7184454	6.95947
Intra	144F2-22	Pp07	Het	9234	5828540	5819307	8.59209
Intra	144F2-22	Pp07	Hom2	5828795	22388218	16559424	3.01943
Intra	144F2-22	Pp08	Het	139	4878979	4878841	10.2483
Intra	144F2-22	Pp08	Hom1	4882022	13272764	8390743	5.95895
Intra	144F2-22	Pp08	Het	13284384	19019597	5735214	8.71807
Intra	144F2-22	Pp08	Hom1	19023734	19880555	856822	58.3552
Intra	144F2-22	Pp08	Het	19882210	22573831	2691622	18.5762
Intra	144F2-23	Pp01	Het	80	32302976	32302897	1.54785
Intra	144F2-23	Pp01	Hom1	32307556	41019291	8711736	5.73938
Intra	144F2-23	Pp01	Het	41038987	47850359	6811373	7.34066
Intra	144F2-23	Pp02	Het	31891	28945720	28913830	1.72928
Intra	144F2-23	Pp02	Hom1	29403980	30386752	982773	50.8764
Intra	144F2-23	Pp03	Hom2	25322	975641	950320	52.6139
Intra	144F2-23	Pp03	Het	981194	27032745	26051552	1.91927
Intra	144F2-23	Pp04	Hom1	308359	2515977	2207619	22.6488
Intra	144F2-23	Pp04	Het	2516597	25494590	22977994	2.17599
Intra	144F2-23	Pp05	Hom1	68848	13239353	13170506	3.79636
Intra	144F2-23	Pp05	Het	13257363	18453069	5195707	9.62333
Intra	144F2-23	Pp06	Het	7087	4704373	4697287	10.6444
Intra	144F2-23	Pp06	Hom1	4706228	30767112	26060885	1.91858
Intra	144F2-23	Pp07	Het	9234	12840945	12831712	3.8966
Intra	144F2-23	Pp07	Hom1	12855501	13742359	886859	56.3787
Intra	144F2-23	Pp07	Het	13743223	18601465	4858243	10.2918
Intra	144F2-23	Pp07	Hom2	18603566	19272158	668593	74.7839
Intra	144F2-23	Pp07	Het	19273563	22330283	3056721	16.3574
Intra	144F2-23	Pp08	Hom1	2849	16801226	16798378	2.97648
Intra	144F2-23	Pp08	Het	17024500	20478408	3453909	14.4764
Intra	144F2-24	Pp02	Het	31891	21851921	21820031	2.29147
Intra	144F2-24	Pp02	Hom2	21853944	24773158	2919215	17.1279
Intra	144F2-24	Pp02	Het	24773486	30387148	5613663	8.90684
Intra	144F2-24	Pp03	Hom2	25322	23931998	23906677	2.09147
Intra	144F2-24	Pp03	Het	24000959	27129336	3128378	15.9827
Intra	144F2-24	Pp04	Hom1	61500	8774634	8713135	5.73846
Intra	144F2-24	Pp04	Het	8775515	25494590	16719076	2.9906
Intra	144F2-24	Pp05	Hom1	46348	5644506	5598159	8.93151
Intra	144F2-24	Pp05	Het	5645123	18453069	12807947	3.90383
Intra	144F2-24	Pp06	Hom1	7087	7085872	7078786	7.06336
Intra	144F2-24	Pp06	Het	7086082	30767112	23681031	2.11139
Intra	144F2-24	Pp07	Het	9234	9818398	9809165	5.09727
Intra	144F2-24	Pp07	Hom1	9819515	10249504	429990	116.282
Intra	144F2-24	Pp07	Het	10438731	22330283	11891553	4.20467
Intra	144F2-24	Pp08	Hom2	4011	18041777	18037767	2.77196
Intra	144F2-24	Pp08	Het	18042325	20478408	2436084	20.5247
Intra	144F2-3	Pp01	Het	19655	15063085	15043431	3.32371
Intra	144F2-3	Pp01	Hom1	15063445	47850359	32786915	1.525
Intra	144F2-3	Pp02	Hom1	31891	25985264	25953374	1.92653
Intra	144F2-3	Pp02	Het	25988750	30386802	4398053	11.3687
Intra	144F2-3	Pp03	Hom1	6251	5803723	5797473	8.62445
Intra	144F2-3	Pp03	Het	5821281	27316114	21494834	2.32614
Intra	144F2-3	Pp05	Hom2	68848	396316	327469	152.686
Intra	144F2-3	Pp05	Het	396921	9136897	8739977	5.72084
Intra	144F2-3	Pp05	Hom1	9144797	18453069	9308273	5.37157
Intra	144F2-3	Pp07	Hom2	9234	21539011	21529778	2.32236
Intra	144F2-3	Pp07	Het	21540157	22330283	790127	63.281
Intra	144F2-3	Pp08	Hom1	139	2004077	2003939	24.9509
Intra	144F2-3	Pp08	Het	2004409	20478408	18474000	2.70651
Intra	144F2-4	Pp01	Het	80	11365634	11365555	4.39926
Intra	144F2-4	Pp01	Hom2	11379389	33005421	21626033	2.31203
Intra	144F2-4	Pp01	Het	33005834	47850359	14844526	3.36824
Intra	144F2-4	Pp02	Het	31891	18653213	18621323	2.68509
Intra	144F2-4	Pp02	Hom1	18654096	20586455	1932360	25.8751
Intra	144F2-4	Pp02	Het	20587550	30387148	9799599	5.10225
Intra	144F2-4	Pp03	Het	6251	2366020	2359770	21.1885
Intra	144F2-4	Pp03	Hom1	2392267	27316114	24923848	2.00611
Intra	144F2-4	Pp04	Het	308359	6894880	6586522	7.59126
Intra	144F2-4	Pp04	Hom2	6902470	25494590	18592121	2.68931
Intra	144F2-4	Pp05	Hom1	67566	13507609	13440044	3.72023
Intra	144F2-4	Pp05	Het	13542454	13631470	89017	561.69
Intra	144F2-4	Pp05	Hom2	13632896	18453069	4820174	10.3731
Intra	144F2-4	Pp06	Hom1	7087	3543975	3536889	14.1367
Intra	144F2-4	Pp06	Het	3552710	30767112	27214403	1.83726
Intra	144F2-4	Pp07	Het	9234	15316480	15307247	3.26643
Intra	144F2-4	Pp07	Hom1	15318286	17749019	2430734	20.5699
Intra	144F2-4	Pp07	Het	17750780	22388218	4637439	10.7818
Intra	144F2-4	Pp08	Hom1	2849	9721041	9718193	5.14499
Intra	144F2-4	Pp08	Het	9722231	18714825	8992595	5.56013
Intra	144F2-4	Pp08	Hom2	18716312	22573831	3857520	12.9617
Intra	144F2-5	Pp01	Hom1	80	17545904	17545825	2.84968
Intra	144F2-5	Pp01	Het	17548767	46692361	29143595	1.71564
Intra	144F2-5	Pp01	Hom1	46693226	47850359	1157134	43.2102
Intra	144F2-5	Pp02	Het	31891	17971748	17939858	2.78709
Intra	144F2-5	Pp02	Hom1	17972992	26051550	8078559	6.18922
Intra	144F2-5	Pp02	Het	26051904	30387148	4335245	11.5334
Intra	144F2-5	Pp03	Hom1	6251	11008337	11002087	4.54459
Intra	144F2-5	Pp03	Het	11019524	16648940	5629417	8.88191
Intra	144F2-5	Pp03	Hom1	16649533	16770521	120989	413.261
Intra	144F2-5	Pp03	Het	16836010	17610712	774703	64.5409
Intra	144F2-5	Pp03	Hom1	17631594	26223612	8592019	5.81935
Intra	144F2-5	Pp03	Het	26228956	27129336	900381	55.532
Intra	144F2-5	Pp04	Hom1	308359	4229280	3920922	12.7521
Intra	144F2-5	Pp04	Het	4231277	21907216	17675940	2.8287
Intra	144F2-5	Pp04	Hom2	21914788	25494590	3579803	13.9672
Intra	144F2-5	Pp05	Hom1	68848	8938905	8870058	5.63694
Intra	144F2-5	Pp05	Het	8961194	13502300	4541107	11.0105
Intra	144F2-5	Pp05	Hom1	13502957	18453069	4950113	10.1008
Intra	144F2-5	Pp06	Hom1	7087	3274227	3267141	15.3039
Intra	144F2-5	Pp06	Het	3281909	26401639	23119731	2.16265
Intra	144F2-5	Pp06	Hom1	26417839	30767112	4349274	11.4962
Intra	144F2-5	Pp07	Het	9234	204356	195123	256.249
Intra	144F2-5	Pp07	Hom2	204722	14352138	14147417	3.53421
Intra	144F2-5	Pp07	Het	14406673	22330283	7923611	6.31025
Intra	144F2-5	Pp08	Hom1	2849	12398383	12395535	4.03371
Intra	144F2-5	Pp08	Het	12399965	20222847	7822883	6.39151
Intra	144F2-5	Pp08	Hom2	20257035	22573831	2316797	21.5815
Intra	144F2-6	Pp01	Het	80	561387	561308	89.0777
Intra	144F2-6	Pp01	Hom1	566263	1425911	859649	58.1633
Intra	144F2-6	Pp01	Het	1426138	47850359	46424222	1.07702
Intra	144F2-6	Pp02	Het	31891	16437729	16405839	3.0477
Intra	144F2-6	Pp02	Hom1	16439313	30387148	13947836	3.58479
Intra	144F2-6	Pp04	Het	308359	10715459	10407101	4.80441
Intra	144F2-6	Pp04	Hom1	10771674	11643583	871910	57.3454
Intra	144F2-6	Pp04	Het	11644875	15497407	3852533	12.9785
Intra	144F2-6	Pp04	Hom2	15526886	25494590	9967705	5.0162
Intra	144F2-6	Pp05	Hom2	67566	1789328	1721763	29.04
Intra	144F2-6	Pp05	Het	1875183	2728944	853762	58.5643
Intra	144F2-6	Pp05	Hom1	2798530	5838950	3040421	16.4451
Intra	144F2-6	Pp05	Het	5839477	18453069	12613593	3.96398
Intra	144F2-6	Pp06	Hom1	7087	26944321	26937235	1.85617
Intra	144F2-6	Pp06	Het	26954385	30767112	3812728	13.114
Intra	144F2-6	Pp07	Het	9234	10192728	10183495	4.90991
Intra	144F2-6	Pp07	Hom2	10193786	15373552	5179767	9.65294
Intra	144F2-6	Pp07	Het	15374048	22388218	7014171	7.12843
Intra	144F2-6	Pp08	Hom2	139	13822456	13822318	3.61734
Intra	144F2-6	Pp08	Het	13836087	22573831	8737745	5.7223
Intra	144F2-7	Pp01	Hom2	80	36777038	36776959	1.35955
Intra	144F2-7	Pp01	Het	36847377	42025435	5178059	9.65613
Intra	144F2-7	Pp01	Hom2	42032584	47850359	5817776	8.59435
Intra	144F2-7	Pp02	Het	31891	22711464	22679574	2.20463
Intra	144F2-7	Pp02	Hom2	22716372	28945720	6229349	8.02652
Intra	144F2-7	Pp02	Het	29223698	30386802	1163105	42.9884
Intra	144F2-7	Pp04	Hom1	308359	16703503	16395145	3.04968
Intra	144F2-7	Pp04	Het	16703799	25494590	8790792	5.68777
Intra	144F2-7	Pp05	Hom1	67566	3204218	3136653	15.9406
Intra	144F2-7	Pp05	Het	3206251	10020874	6814624	7.33716
Intra	144F2-7	Pp05	Hom2	10021870	18453069	8431200	5.93035
Intra	144F2-7	Pp06	Hom1	7087	6460996	6453910	7.74724
Intra	144F2-7	Pp06	Het	6764204	30767065	24002862	2.08308
Intra	144F2-7	Pp08	Het	2849	10555989	10553141	4.73793
Intra	144F2-7	Pp08	Hom2	10678948	18903726	8224779	6.07919
Intra	144F2-7	Pp08	Het	18904152	22573831	3669680	13.6252
Intra	144F2-8	Pp01	Het	80	32544964	32544885	1.53634
Intra	144F2-8	Pp01	Hom1	32546402	32707126	160725	311.09
Intra	144F2-8	Pp01	Het	32707362	44176237	11468876	4.35963
Intra	144F2-8	Pp01	Hom2	44177704	47850359	3672656	13.6141
Intra	144F2-8	Pp02	Hom2	31891	15031795	14999905	3.33335
Intra	144F2-8	Pp02	Het	15038816	16803286	1764471	28.3371
Intra	144F2-8	Pp02	Hom1	16804685	30386802	13582118	3.68131
Intra	144F2-8	Pp03	Hom1	25322	16650231	16624910	3.00754
Intra	144F2-8	Pp03	Het	16650653	16770521	119869	417.122
Intra	144F2-8	Pp03	Hom1	16836010	17610712	774703	64.5409
Intra	144F2-8	Pp03	Het	17631594	27129336	9497743	5.26441
Intra	144F2-8	Pp04	Het	308359	19205963	18897605	2.64584
Intra	144F2-8	Pp04	Hom2	19206656	25494590	6287935	7.95174
Intra	144F2-8	Pp05	Hom2	46348	9885986	9839639	5.08149
Intra	144F2-8	Pp05	Het	9886255	18426040	8539786	5.85495
Intra	144F2-8	Pp06	Het	7087	6170655	6163569	8.11218
Intra	144F2-8	Pp06	Hom2	6302431	9989933	3687503	13.5593
Intra	144F2-8	Pp06	Het	9990507	30767065	20776559	2.40656
Intra	144F2-8	Pp07	Het	9338	10439928	10430591	4.79359
Intra	144F2-8	Pp07	Hom2	10443128	17256749	6813622	7.33824
Intra	144F2-8	Pp07	Het	17382145	22330283	4948139	10.1048
Intra	144F2-8	Pp08	Het	171	18756493	18756323	2.66577
Intra	144F2-8	Pp08	Hom1	18761000	22573831	3812832	13.1136
Intra	144F2-9	Pp01	Het	19480	9130655	9111176	5.48777
Intra	144F2-9	Pp01	Hom1	9136546	22332451	13195906	3.78905
Intra	144F2-9	Pp01	Het	22437216	25391417	2954202	16.925
Intra	144F2-9	Pp01	Hom2	25682478	35623049	9940572	5.02989
Intra	144F2-9	Pp01	Het	35624970	47850359	12225390	4.08985
Intra	144F2-9	Pp02	Hom2	31891	19820001	19788111	2.52677
Intra	144F2-9	Pp02	Het	19821229	28670033	8848805	5.65048
Intra	144F2-9	Pp02	Hom2	28672475	30386802	1714328	29.1659
Intra	144F2-9	Pp03	Hom2	6251	6248478	6242228	8.00996
Intra	144F2-9	Pp03	Het	6249056	27316114	21067059	2.37337
Intra	144F2-9	Pp04	Hom2	61500	2032610	1971111	25.3664
Intra	144F2-9	Pp04	Het	2032664	10600828	8568165	5.83556
Intra	144F2-9	Pp04	Hom2	10632325	18261798	7629474	6.55353
Intra	144F2-9	Pp04	Het	18262223	25494590	7232368	6.91337
Intra	144F2-9	Pp05	Het	68848	2298898	2230051	22.421
Intra	144F2-9	Pp05	Hom2	2344811	10576630	8231820	6.07399
Intra	144F2-9	Pp05	Het	10582823	17207412	6624590	7.54764
Intra	144F2-9	Pp07	Hom1	9234	12407878	12398645	4.0327
Intra	144F2-9	Pp07	Het	12448218	22388218	9940001	5.03018
Intra	144F2-9	Pp08	Het	2849	5072202	5069354	9.86319
Intra	144F2-9	Pp08	Hom2	5073445	19517624	14444180	3.4616
Intra	144F2-9	Pp08	Het	19518889	22573831	3054943	16.3669
Inter	NE1	Pp02	Het	85668	3804876	3719209	13.4437
Inter	NE1	Pp02	Hom(W)	3805287	19082623	15277337	3.27282
Inter	NE1	Pp02	Het	19083571	30390753	11307183	4.42197
Inter	NE1	Pp03	Hom(C)	6110	2628149	2622040	19.0691
Inter	NE1	Pp03	Het	2628874	27326321	24697448	2.0245
Inter	NE1	Pp04	Het	60363	467094	406732	122.931
Inter	NE1	Pp04	Hom(W)	467308	25513285	25045978	1.99633
Inter	NE1	Pp05	Het	76235	8730572	8654338	5.77745
Inter	NE1	Pp05	Hom(W)	8730664	12954762	4224099	11.8368
Inter	NE1	Pp05	Het	12955243	18470854	5515612	9.06518
Inter	NE1	Pp06	Het	7113	29531442	29524330	1.69352
Inter	NE1	Pp06	Hom(C)	29531778	30730350	1198573	41.7163
Inter	NE1	Pp07	Het	9958	13100837	13090880	3.81945
Inter	NE1	Pp07	Hom(C)	13101201	22330034	9228834	5.4178
Inter	NE1	Pp08	Hom(C)	5644	16785687	16780044	2.97973
Inter	NE1	Pp08	Het	16785955	22560123	5774169	8.65925
Inter	NE10	Pp01	Het	80	33996067	33995988	1.47076
Inter	NE10	Pp01	Hom(C)	33997344	47842117	13844774	3.61147
Inter	NE10	Pp02	Het	85668	20848344	20762677	2.40817
Inter	NE10	Pp02	Hom(C)	20848640	30390753	9542114	5.23993
Inter	NE10	Pp04	Hom(C)	60363	5413571	5353209	9.34019
Inter	NE10	Pp04	Het	5413664	25513285	20099622	2.48761
Inter	NE10	Pp05	Hom(C)	76235	4871351	4795117	10.4273
Inter	NE10	Pp05	Het	4871861	18470854	13598994	3.67674
Inter	NE10	Pp06	Hom(C)	7113	25270381	25263269	1.97916
Inter	NE10	Pp06	Het	25270532	30730350	5459819	9.15781
Inter	NE10	Pp07	Het	11435	9481897	9470463	5.27957
Inter	NE10	Pp07	Hom(W)	9482772	22385256	12902485	3.87522
Inter	NE10	Pp08	Het	5644	2989868	2984225	16.7548
Inter	NE10	Pp08	Hom(C)	2989988	5340408	2350421	21.2728
Inter	NE10	Pp08	Het	5341586	22560123	17218538	2.90385
Inter	NE11	Pp01	Hom(C)	80	47497050	47496971	1.0527
Inter	NE11	Pp01	Het	47497272	47842117	344846	144.992
Inter	NE11	Pp02	Hom(W)	85668	2071858	1986191	25.1738
Inter	NE11	Pp02	Het	2071974	15452817	13380844	3.73669
Inter	NE11	Pp02	Hom(C)	15454632	30390011	14935380	3.34776
Inter	NE11	Pp03	Hom(W)	6110	1913708	1907599	26.211
Inter	NE11	Pp03	Het	1913754	27326321	25412568	1.96753
Inter	NE11	Pp04	Hom(C)	60363	11950239	11889877	4.20526
Inter	NE11	Pp04	Het	11950704	25513285	13562582	3.68661
Inter	NE11	Pp05	Hom(W)	76235	5739413	5663179	8.82896
Inter	NE11	Pp05	Het	5739548	18470854	12731307	3.92733
Inter	NE11	Pp06	Hom(C)	7113	21058617	21051505	2.37513
Inter	NE11	Pp06	Het	21058866	30730350	9671485	5.16984
Inter	NE11	Pp07	Hom(W)	9958	13715164	13705207	3.64825
Inter	NE11	Pp07	Het	13715480	13905284	189805	263.428
Inter	NE11	Pp07	Hom(C)	13905605	22385256	8479652	5.89647
Inter	NE11	Pp08	Hom(C)	5644	230624	224981	222.241
Inter	NE11	Pp08	Het	230993	21421126	21190134	2.35959
Inter	NE11	Pp08	Hom(W)	21421188	22560123	1138936	43.9006
Inter	NE12	Pp01	Het	80	9210480	9210401	5.42865
Inter	NE12	Pp01	Hom(W)	9210918	29038022	19827105	2.5218
Inter	NE12	Pp01	Het	29038452	33039683	4001232	12.4962
Inter	NE12	Pp01	Hom(C)	33040079	47842117	14802039	3.37791
Inter	NE12	Pp02	Hom(W)	85668	6096194	6010527	8.31874
Inter	NE12	Pp02	Het	6096381	28056541	21960161	2.27685
Inter	NE12	Pp02	Hom(C)	28057249	30390753	2333505	21.427
Inter	NE12	Pp03	Hom(C)	6110	18759565	18753456	2.66618
Inter	NE12	Pp03	Het	18759789	27326321	8566533	5.83667
Inter	NE12	Pp04	Het	60363	5246828	5186466	9.64048
Inter	NE12	Pp04	Hom(C)	5247481	25511701	20264221	2.4674
Inter	NE12	Pp07	Het	9958	14188496	14178539	3.52646
Inter	NE12	Pp07	Hom(W)	14188889	22385256	8196368	6.10026
Inter	NE12	Pp08	Hom(C)	5644	18528885	18523242	2.69931
Inter	NE12	Pp08	Het	18529103	22560123	4031021	12.4038
Inter	NE13	Pp01	Hom(W)	32390	5333161	5300772	9.43259
Inter	NE13	Pp01	Het	5333710	30300216	24966507	2.00268
Inter	NE13	Pp01	Hom(C)	30300379	33187398	2887020	17.3189
Inter	NE13	Pp01	Het	33187557	47842117	14654561	3.41191
Inter	NE13	Pp02	Het	85668	23382081	23296414	2.14625
Inter	NE13	Pp02	Hom(C)	23383009	30390011	7007003	7.13572
Inter	NE13	Pp03	Het	6110	12566786	12560677	3.98068
Inter	NE13	Pp03	Hom(W)	12567378	12626217	58840	849.762
Inter	NE13	Pp03	Het	12626472	13213954	587483	85.1088
Inter	NE13	Pp03	Hom(W)	13232524	27326321	14093798	3.54766
Inter	NE13	Pp04	Hom(W)	60363	9059214	8998852	5.55626
Inter	NE13	Pp04	Het	9059832	25513285	16453454	3.03888
Inter	NE13	Pp05	Het	76243	1691529	1615287	30.9543
Inter	NE13	Pp05	Hom(C)	1691916	18470854	16778939	2.97993
Inter	NE13	Pp07	Het	9958	5163610	5153653	9.70186
Inter	NE13	Pp07	Hom(W)	5163682	17124093	11960412	4.18046
Inter	NE13	Pp07	Het	17124189	21628160	4503972	11.1013
Inter	NE13	Pp07	Hom(C)	21628288	22385256	756969	66.0529
Inter	NE13	Pp08	Het	5644	21674552	21668909	2.30745
Inter	NE13	Pp08	Hom(W)	21674815	22560123	885309	56.4775
Inter	NE14	Pp01	Het	80	39244180	39244101	1.27408
Inter	NE14	Pp01	Hom(C)	39244385	47842117	8597733	5.81549
Inter	NE14	Pp02	Het	85668	8319803	8234136	6.07228
Inter	NE14	Pp02	Hom(W)	8320116	13741942	5421827	9.22198
Inter	NE14	Pp02	Het	13742558	30390011	16647454	3.00346
Inter	NE14	Pp03	Het	6173	24568174	24562002	2.03566
Inter	NE14	Pp03	Hom(C)	24569557	27326088	2756532	18.1387
Inter	NE14	Pp04	Hom(C)	60363	8765737	8705375	5.74358
Inter	NE14	Pp04	Het	8765764	25513285	16747522	2.98552
Inter	NE14	Pp05	Het	76235	11560304	11484070	4.35386
Inter	NE14	Pp05	Hom(W)	11560375	18470854	6910480	7.23539
Inter	NE14	Pp06	Hom(W)	7113	18540004	18532892	2.69791
Inter	NE14	Pp06	Het	18540125	30730350	12190226	4.10165
Inter	NE14	Pp07	Hom(W)	9958	21375688	21365731	2.3402
Inter	NE14	Pp07	Het	21376247	22385221	1008975	49.5552
Inter	NE14	Pp08	Hom(C)	5644	15809458	15803815	3.16379
Inter	NE14	Pp08	Het	15809745	22560123	6750379	7.40699
Inter	NE15	Pp01	Het	80	11792406	11792327	4.24005
Inter	NE15	Pp01	Hom(C)	11792604	47842117	36049514	1.38698
Inter	NE15	Pp02	Het	85668	19747479	19661812	2.543
Inter	NE15	Pp02	Hom(C)	19747588	21748689	2001102	24.9862
Inter	NE15	Pp02	Het	21748886	30390753	8641868	5.78579
Inter	NE15	Pp03	Het	6110	8672559	8666450	5.76938
Inter	NE15	Pp03	Hom(W)	8673094	27326321	18653228	2.6805
Inter	NE15	Pp04	Hom(C)	60363	13887552	13827190	3.61606
Inter	NE15	Pp04	Het	13887920	25513285	11625366	4.30094
Inter	NE15	Pp05	Het	76235	8697418	8621184	5.79967
Inter	NE15	Pp05	Hom(C)	8697503	11525563	2828061	17.68
Inter	NE15	Pp05	Het	11525649	18470854	6945206	7.19921
Inter	NE15	Pp08	Het	5644	20109450	20103807	2.48709
Inter	NE15	Pp08	Hom(W)	20109546	22560123	2450578	20.4033
Inter	NE16	Pp01	Het	555	3509482	3508928	14.2494
Inter	NE16	Pp01	Hom(C)	3510772	16634613	13123842	3.80986
Inter	NE16	Pp01	Het	16636326	47842042	31205717	1.60227
Inter	NE16	Pp02	Hom(W)	85668	28532829	28447162	1.75764
Inter	NE16	Pp02	Het	28533015	30390753	1857739	26.9144
Inter	NE16	Pp03	Hom(C)	6110	26674497	26668388	1.87488
Inter	NE16	Pp03	Het	26674874	27326321	651448	76.7521
Inter	NE16	Pp05	Hom(C)	76235	4503529	4427295	11.2936
Inter	NE16	Pp05	Het	4503572	18470854	13967283	3.57979
Inter	NE16	Pp06	Het	7188	13201048	13193861	3.78964
Inter	NE16	Pp06	Hom(C)	13201133	24550294	11349162	4.40561
Inter	NE16	Pp06	Het	24550426	30730350	6179925	8.09071
Inter	NE16	Pp07	Het	9958	7940430	7930473	6.30479
Inter	NE16	Pp07	Hom(C)	7940586	8717244	776659	64.3783
Inter	NE16	Pp07	Het	8717302	22385256	13667955	3.65819
Inter	NE16	Pp08	Hom(W)	5644	21766440	21760797	2.29771
Inter	NE16	Pp08	Het	21767205	22560123	792919	63.0581
Inter	NE17	Pp01	Hom(W)	32390	31324001	31291612	1.59787
Inter	NE17	Pp01	Het	31324358	32470635	1146278	43.6194
Inter	NE17	Pp01	Hom(C)	32471174	47842117	15370944	3.25289
Inter	NE17	Pp02	Hom(C)	85668	23131665	23045998	2.16957
Inter	NE17	Pp02	Het	23132636	30390753	7258118	6.88884
Inter	NE17	Pp03	Hom(W)	6251	4162971	4156721	12.0287
Inter	NE17	Pp03	Het	4163035	23500272	19337238	2.58568
Inter	NE17	Pp03	Hom(C)	23500491	27326321	3825831	13.0691
Inter	NE17	Pp04	Het	60363	5048744	4988382	10.0233
Inter	NE17	Pp04	Hom(W)	5048798	25512296	20463499	2.44337
Inter	NE17	Pp05	Het	76243	1778262	1702020	29.3769
Inter	NE17	Pp05	Hom(W)	1778321	14251708	12473388	4.00853
Inter	NE17	Pp05	Het	14251861	18470854	4218994	11.8512
Inter	NE17	Pp07	Hom(C)	11435	160940	149506	334.435
Inter	NE17	Pp07	Het	161173	22385256	22224084	2.24981
Inter	NE17	Pp08	Hom(W)	5644	2363759	2358116	21.2034
Inter	NE17	Pp08	Het	2363975	22560123	20196149	2.47572
Inter	NE18	Pp01	Het	80	24670759	24670680	2.0267
Inter	NE18	Pp01	Hom(C)	24670944	42079899	17408956	2.87208
Inter	NE18	Pp01	Het	42080127	47842117	5761991	8.67756
Inter	NE18	Pp04	Het	60462	4566962	4506501	11.0951
Inter	NE18	Pp04	Hom(C)	4567394	6717156	2149763	23.2584
Inter	NE18	Pp04	Het	6717584	25513285	18795702	2.66018
Inter	NE18	Pp05	Hom(C)	76235	9972573	9896339	5.05237
Inter	NE18	Pp05	Het	9972784	18470854	8498071	5.88369
Inter	NE18	Pp06	Het	7113	6002524	5995412	8.33971
Inter	NE18	Pp06	Hom(C)	6003179	26513221	20510043	2.43783
Inter	NE18	Pp06	Het	26513435	30730350	4216916	11.857
Inter	NE18	Pp08	Het	5880	19468505	19462626	2.56903
Inter	NE18	Pp08	Hom(C)	19468978	22559437	3090460	16.1788
Inter	NE19	Pp01	Het	80	12108222	12108143	4.12945
Inter	NE19	Pp01	Hom(W)	12108383	35772395	23664013	2.11291
Inter	NE19	Pp01	Het	35772732	47842117	12069386	4.14271
Inter	NE19	Pp02	Hom(W)	85668	445013	359346	139.142
Inter	NE19	Pp02	Het	445287	30390753	29945467	1.6697
Inter	NE19	Pp03	Hom(W)	6110	21450561	21444452	2.33161
Inter	NE19	Pp03	Het	21451262	24877266	3426005	14.5943
Inter	NE19	Pp03	Hom(C)	24877611	27326088	2448478	20.4208
Inter	NE19	Pp07	Het	9958	19670135	19660178	2.54321
Inter	NE19	Pp07	Hom(W)	19670305	22327355	2657051	18.8179
Inter	NE2	Pp01	Het	80	2970173	2970094	16.8345
Inter	NE2	Pp01	Hom(C)	2970212	5594727	2624516	19.0511
Inter	NE2	Pp01	Het	5597359	47842117	42244759	1.18358
Inter	NE2	Pp02	Het	85668	15328058	15242391	3.28033
Inter	NE2	Pp02	Hom(W)	15328486	30389820	15061335	3.31976
Inter	NE2	Pp03	Het	6110	19275951	19269842	2.59473
Inter	NE2	Pp03	Hom(C)	19278986	27326088	8047103	6.21342
Inter	NE2	Pp04	Het	60363	6903519	6843157	7.30657
Inter	NE2	Pp04	Hom(C)	6903699	25512296	18608598	2.68693
Inter	NE2	Pp05	Het	76235	1734896	1658662	30.1448
Inter	NE2	Pp05	Hom(C)	1734971	18470854	16735884	2.98759
Inter	NE2	Pp06	Het	7113	5097808	5090696	9.82184
Inter	NE2	Pp06	Hom(C)	5099530	30730350	25630821	1.95078
Inter	NE2	Pp07	Het	9958	3798103	3788146	13.1991
Inter	NE2	Pp07	Hom(C)	3798172	11568154	7769983	6.43502
Inter	NE2	Pp07	Het	11568235	20588554	9020320	5.54304
Inter	NE2	Pp07	Hom(W)	20588811	22330034	1741224	28.7154
Inter	NE2	Pp08	Het	5644	12756952	12751309	3.92117
Inter	NE2	Pp08	Hom(C)	12757178	22560123	9802946	5.10051
Inter	NE20	Pp02	Hom(C)	85668	29884411	29798744	1.67792
Inter	NE20	Pp02	Het	29884794	30389820	505027	99.0046
Inter	NE20	Pp03	Het	6173	25221606	25215434	1.98291
Inter	NE20	Pp03	Hom(C)	25223426	27326321	2102896	23.7767
Inter	NE20	Pp04	Het	60363	8214418	8154056	6.13192
Inter	NE20	Pp04	Hom(W)	8214827	25512296	17297470	2.8906
Inter	NE20	Pp05	Het	76235	12635984	12559750	3.98097
Inter	NE20	Pp05	Hom(W)	12636206	18470854	5834649	8.5695
Inter	NE20	Pp06	Het	7113	12340255	12333143	4.05412
Inter	NE20	Pp06	Hom(C)	12340363	30730350	18389988	2.71887
Inter	NE20	Pp07	Het	9958	2419620	2409663	20.7498
Inter	NE20	Pp07	Hom(W)	2419743	22330034	19910292	2.51126
Inter	NE20	Pp08	Hom(W)	5644	16508276	16502633	3.02982
Inter	NE20	Pp08	Het	16508418	22560123	6051706	8.26213
Inter	NE21	Pp01	Hom(W)	32390	9662680	9630291	5.19195
Inter	NE21	Pp01	Het	9675771	9865251	189481	263.879
Inter	NE21	Pp01	Hom(W)	9874202	10008196	133995	373.148
Inter	NE21	Pp01	Het	10008559	23919541	13910983	3.59428
Inter	NE21	Pp01	Hom(C)	23920080	47842117	23922038	2.09012
Inter	NE21	Pp03	Het	6110	5906378	5900269	8.47419
Inter	NE21	Pp03	Hom(C)	5906714	20756458	14849745	3.36706
Inter	NE21	Pp03	Het	20757424	27326321	6568898	7.61163
Inter	NE21	Pp04	Het	60363	5734552	5674190	8.81183
Inter	NE21	Pp04	Hom(W)	5736013	25512296	19776284	2.52828
Inter	NE21	Pp05	Het	76235	17753416	17677182	2.82851
Inter	NE21	Pp05	Hom(C)	17753557	18470854	717298	69.706
Inter	NE21	Pp07	Hom(W)	9958	16166358	16156401	3.09475
Inter	NE21	Pp07	Het	16166519	22385256	6218738	8.04022
Inter	NE21	Pp08	Het	5644	3083854	3078211	16.2432
Inter	NE21	Pp08	Hom(W)	3084218	5473894	2389677	20.9233
Inter	NE21	Pp08	Het	5474060	22560123	17086064	2.92636
Inter	NE22	Pp01	Hom(C)	80	10501974	10501895	4.76105
Inter	NE22	Pp01	Het	10502365	36587857	26085493	1.91677
Inter	NE22	Pp01	Hom(C)	36588524	47842117	11253594	4.44303
Inter	NE22	Pp02	Het	85668	10018824	9933157	5.03365
Inter	NE22	Pp02	Hom(W)	10019581	25892155	15872575	3.15009
Inter	NE22	Pp02	Het	25892523	30390753	4498231	11.1155
Inter	NE22	Pp03	Hom(C)	6110	19943559	19937450	2.50784
Inter	NE22	Pp03	Het	19943746	24889593	4945848	10.1095
Inter	NE22	Pp03	Hom(W)	24889703	27312676	2422974	20.6358
Inter	NE22	Pp04	Het	60363	8159205	8098843	6.17372
Inter	NE22	Pp04	Hom(W)	8159591	25513285	17353695	2.88123
Inter	NE22	Pp05	Hom(C)	76235	722456	646222	77.3728
Inter	NE22	Pp05	Het	722615	18470854	17748240	2.81718
Inter	NE23	Pp01	Hom(C)	80	29487749	29487670	1.69562
Inter	NE23	Pp01	Het	29487844	47842117	18354274	2.72416
Inter	NE23	Pp02	Hom(W)	85668	2709030	2623363	19.0595
Inter	NE23	Pp02	Het	2709300	24683431	21974132	2.2754
Inter	NE23	Pp02	Hom(C)	24683996	30389820	5705825	8.76297
Inter	NE23	Pp03	Hom(W)	6110	2989129	2983020	16.7615
Inter	NE23	Pp03	Het	2989429	25413651	22424223	2.22973
Inter	NE23	Pp03	Hom(W)	25414348	27326321	1911974	26.151
Inter	NE23	Pp04	Hom(C)	60363	3922434	3862072	12.9464
Inter	NE23	Pp04	Het	3922739	25513285	21590547	2.31583
Inter	NE23	Pp05	Hom(W)	76235	16046837	15970603	3.13075
Inter	NE23	Pp05	Het	16047367	18470854	2423488	20.6314
Inter	NE23	Pp06	Hom(W)	7113	26993640	26986528	1.85278
Inter	NE23	Pp06	Het	26993906	30730350	3736445	13.3817
Inter	NE23	Pp07	Het	9958	9098830	9088873	5.50123
Inter	NE23	Pp07	Hom(W)	9098941	20145225	11046285	4.52641
Inter	NE23	Pp07	Het	20145715	22385256	2239542	22.326
Inter	NE23	Pp08	Hom(C)	5644	10736801	10731158	4.65933
Inter	NE23	Pp08	Het	10737598	22560123	11822526	4.22921
Inter	NE24	Pp01	Hom(C)	80	10923970	10923891	4.57712
Inter	NE24	Pp01	Het	10924105	12552604	1628500	30.7031
Inter	NE24	Pp01	Hom(W)	12554262	37988771	25434510	1.96583
Inter	NE24	Pp01	Het	37988797	47842042	9853246	5.07447
Inter	NE24	Pp02	Hom(W)	85668	19514436	19428769	2.5735
Inter	NE24	Pp02	Het	19515644	30390753	10875110	4.59765
Inter	NE24	Pp03	Het	6173	9403375	9397203	5.32073
Inter	NE24	Pp03	Hom(C)	9403825	14192314	4788490	10.4417
Inter	NE24	Pp03	Het	14193975	14455150	261176	191.442
Inter	NE24	Pp03	Hom(C)	14455419	15260496	805078	62.1058
Inter	NE24	Pp03	Het	15260693	27326321	12065629	4.144
Inter	NE24	Pp04	Hom(C)	60363	12719642	12659280	3.94967
Inter	NE24	Pp04	Het	12719667	25513285	12793619	3.9082
Inter	NE24	Pp05	Hom(W)	76235	15807926	15731692	3.1783
Inter	NE24	Pp05	Het	15808200	17277397	1469198	34.0322
Inter	NE24	Pp05	Hom(C)	17277741	18470854	1193114	41.9071
Inter	NE24	Pp06	Hom(W)	7113	17406071	17398959	2.87374
Inter	NE24	Pp06	Het	17406299	30730350	13324052	3.75261
Inter	NE24	Pp08	Het	5644	4753580	4747937	10.5309
Inter	NE24	Pp08	Hom(C)	4753808	22560123	17806316	2.80799
Inter	NE25	Pp01	Hom(C)	80	11595598	11595519	4.31201
Inter	NE25	Pp01	Het	11596023	41068467	29472445	1.6965
Inter	NE25	Pp01	Hom(C)	41068576	47842117	6773542	7.38166
Inter	NE25	Pp02	Het	85668	22023479	21937812	2.27917
Inter	NE25	Pp02	Hom(W)	22023581	24006523	1982943	25.215
Inter	NE25	Pp02	Het	24006805	30390753	6383949	7.83214
Inter	NE25	Pp04	Het	60363	10735422	10675060	4.68381
Inter	NE25	Pp04	Hom(C)	10735505	25513285	14777781	3.38346
Inter	NE25	Pp05	Hom(W)	76235	4264460	4188226	11.9382
Inter	NE25	Pp05	Het	4264647	16797370	12532724	3.98956
Inter	NE25	Pp05	Hom(C)	16797647	18470854	1673208	29.8827
Inter	NE25	Pp06	Het	7113	27485172	27478060	1.81963
Inter	NE25	Pp06	Hom(C)	27485568	28817141	1331574	37.5495
Inter	NE25	Pp06	Het	28818679	30730350	1911672	26.1551
Inter	NE25	Pp07	Hom(C)	9958	12381583	12371626	4.04151
Inter	NE25	Pp07	Het	12381711	17198480	4816770	10.3804
Inter	NE25	Pp07	Hom(W)	17198571	22385256	5186686	9.64007
Inter	NE26	Pp01	Het	80	11090935	11090856	4.50822
Inter	NE26	Pp01	Hom(W)	11091136	33067478	21976343	2.27517
Inter	NE26	Pp01	Het	33067844	47842117	14774274	3.38426
Inter	NE26	Pp02	Hom(W)	85668	4463997	4378330	11.4199
Inter	NE26	Pp02	Het	4464296	28010524	23546229	2.12348
Inter	NE26	Pp02	Hom(C)	28014143	30390011	2375869	21.0449
Inter	NE26	Pp04	Het	60363	6594240	6533878	7.65242
Inter	NE26	Pp04	Hom(C)	6594655	18647241	12052587	4.14849
Inter	NE26	Pp04	Het	18647480	25512296	6864817	7.28352
Inter	NE26	Pp06	Hom(W)	7113	9166369	9159257	5.45896
Inter	NE26	Pp06	Het	9166601	16813653	7647053	6.53847
Inter	NE26	Pp06	Hom(C)	16814121	30730350	13916230	3.59293
Inter	NE26	Pp08	Het	5644	17083842	17078199	2.92771
Inter	NE26	Pp08	Hom(C)	17083955	22560123	5476169	9.13047
Inter	NE27	Pp02	Het	85668	22576002	22490335	2.22318
Inter	NE27	Pp02	Hom(C)	22576140	23179805	603666	82.8273
Inter	NE27	Pp02	Het	23180042	30390753	7210712	6.93413
Inter	NE27	Pp03	Hom(W)	6110	18096591	18090482	2.76388
Inter	NE27	Pp03	Het	18096751	27326321	9229571	5.41737
Inter	NE27	Pp05	Hom(C)	76235	9093739	9017505	5.54477
Inter	NE27	Pp05	Het	9093777	14963192	5869416	8.51874
Inter	NE27	Pp05	Hom(W)	14963617	18470854	3507238	14.2562
Inter	NE27	Pp06	Hom(C)	7113	21066376	21059264	2.37425
Inter	NE27	Pp06	Het	21066676	30730350	9663675	5.17402
Inter	NE27	Pp07	Hom(W)	9958	16864294	16854337	2.9666
Inter	NE27	Pp07	Het	16864749	22385256	5520508	9.05714
Inter	NE28	Pp02	Hom(W)	85668	13472509	13386842	3.73501
Inter	NE28	Pp02	Het	13472683	24020320	10547638	4.7404
Inter	NE28	Pp02	Hom(C)	24020593	30389820	6369228	7.85024
Inter	NE28	Pp03	Hom(W)	6251	4588713	4582463	10.9112
Inter	NE28	Pp03	Het	4589170	15307571	10718402	4.66487
Inter	NE28	Pp03	Hom(C)	15310247	16791099	1480853	33.7643
Inter	NE28	Pp03	Het	16791328	17499970	708643	70.5574
Inter	NE28	Pp03	Hom(C)	17500874	27326321	9825448	5.08883
Inter	NE28	Pp04	Hom(C)	60363	6248798	6188436	8.07959
Inter	NE28	Pp04	Het	6248891	19482165	13233275	3.77835
Inter	NE28	Pp04	Hom(W)	19483474	25512296	6028823	8.29349
Inter	NE28	Pp06	Het	7113	6249347	6242235	8.00995
Inter	NE28	Pp06	Hom(C)	6250061	30730350	24480290	2.04246
Inter	NE28	Pp07	Het	9958	7098189	7088232	7.05395
Inter	NE28	Pp07	Hom(W)	7099047	22330034	15230988	3.28278
Inter	NE28	Pp08	Het	5644	15124712	15119069	3.30708
Inter	NE28	Pp08	Hom(C)	15125729	21863311	6737583	7.42106
Inter	NE28	Pp08	Het	21863559	22560123	696565	71.7808
Inter	NE29	Pp01	Het	80	17087469	17087390	2.92613
Inter	NE29	Pp01	Hom(C)	17087648	47842117	30754470	1.62578
Inter	NE29	Pp02	Hom(C)	85668	13966793	13881126	3.60201
Inter	NE29	Pp02	Het	13968883	30390753	16421871	3.04472
Inter	NE29	Pp03	Hom(W)	6110	1740490	1734381	28.8287
Inter	NE29	Pp03	Het	1740977	8675574	6934598	7.21022
Inter	NE29	Pp03	Hom(C)	8676911	27326321	18649411	2.68105
Inter	NE29	Pp04	Het	60363	6753696	6693334	7.47012
Inter	NE29	Pp04	Hom(C)	6754133	18954404	12200272	4.09827
Inter	NE29	Pp04	Het	18954456	25513285	6558830	7.62331
Inter	NE29	Pp05	Hom(C)	76235	1645924	1569690	31.8534
Inter	NE29	Pp05	Het	1646147	18470854	16824708	2.97182
Inter	NE29	Pp06	Het	7113	5419999	5412887	9.23721
Inter	NE29	Pp06	Hom(C)	5420045	30730350	25310306	1.97548
Inter	NE29	Pp07	Het	9958	15263116	15253159	3.27801
Inter	NE29	Pp07	Hom(C)	15263333	22385221	7121889	7.02061
Inter	NE29	Pp08	Hom(W)	5644	17273918	17268275	2.89548
Inter	NE29	Pp08	Het	17274668	22560123	5285456	9.45992
Inter	NE30	Pp01	Hom(C)	80	3042948	3042869	16.4319
Inter	NE30	Pp01	Het	3043152	43194273	40151122	1.2453
Inter	NE30	Pp01	Hom(W)	43194347	47842042	4647696	10.758
Inter	NE30	Pp02	Hom(W)	85668	27127093	27041426	1.84901
Inter	NE30	Pp02	Het	27127542	30390753	3263212	15.3223
Inter	NE30	Pp03	Hom(W)	6110	5181467	5175358	9.66117
Inter	NE30	Pp03	Het	5183236	27326321	22143086	2.25804
Inter	NE30	Pp04	Het	60363	8369423	8309061	6.01753
Inter	NE30	Pp04	Hom(W)	8369890	25513285	17143396	2.91657
Inter	NE30	Pp05	Het	76235	18052762	17976528	2.7814
Inter	NE30	Pp05	Hom(C)	18052806	18470854	418049	119.603
Inter	NE30	Pp06	Het	7113	596176	589064	84.8804
Inter	NE30	Pp06	Hom(C)	612667	705879	93213	536.406
Inter	NE30	Pp06	Het	723225	1380346	657122	76.0894
Inter	NE30	Pp06	Hom(C)	1380390	28816171	27435782	1.82244
Inter	NE30	Pp06	Het	28816521	30730350	1913830	26.1256
Inter	NE30	Pp07	Hom(W)	9958	13956456	13946499	3.58513
Inter	NE30	Pp07	Het	13956578	22385256	8428679	5.93213
Inter	NE30	Pp08	Hom(C)	5880	3083001	3077122	16.2489
Inter	NE30	Pp08	Het	3083499	17762848	14679350	3.40615
Inter	NE30	Pp08	Hom(W)	17763248	22560123	4796876	10.4235
Inter	NE3	Pp01	Het	608	27487416	27486809	1.81905
Inter	NE3	Pp01	Hom(C)	27488016	47842117	20354102	2.45651
Inter	NE3	Pp03	Hom(C)	6110	1919276	1913167	26.1347
Inter	NE3	Pp03	Het	1919310	6351692	4432383	11.2806
Inter	NE3	Pp03	Hom(W)	6351911	27326321	20974411	2.38386
Inter	NE3	Pp04	Het	60363	15111193	15050831	3.32208
Inter	NE3	Pp04	Hom(C)	15111584	25513285	10401702	4.80691
Inter	NE3	Pp05	Het	76235	4417540	4341306	11.5173
Inter	NE3	Pp05	Hom(W)	4417886	10728862	6310977	7.9227
Inter	NE3	Pp05	Het	10729438	18470854	7741417	6.45877
Inter	NE3	Pp06	Hom(C)	7113	29378479	29371367	1.70234
Inter	NE3	Pp06	Het	29378590	30730350	1351761	36.9888
Inter	NE3	Pp08	Hom(W)	5644	11225278	11219635	4.45647
Inter	NE3	Pp08	Het	11225358	18293535	7068178	7.07396
Inter	NE3	Pp08	Hom(C)	18294331	22560123	4265793	11.7212
Inter	NE4	Pp01	Hom(W)	32390	32545994	32513605	1.53782
Inter	NE4	Pp01	Het	32546266	47842117	15295852	3.26886
Inter	NE4	Pp02	Hom(W)	85668	7238045	7152378	6.99068
Inter	NE4	Pp02	Het	7238611	8339872	1101262	45.4025
Inter	NE4	Pp02	Hom(C)	8341101	30390011	22048911	2.26769
Inter	NE4	Pp04	Het	60363	3867182	3806820	13.1343
Inter	NE4	Pp04	Hom(W)	3867488	9693807	5826320	8.58175
Inter	NE4	Pp04	Het	9693938	25513285	15819348	3.16069
Inter	NE4	Pp05	Hom(W)	76235	3909368	3833134	13.0442
Inter	NE4	Pp05	Het	3909769	13331192	9421424	5.30705
Inter	NE4	Pp05	Hom(C)	13331360	18470854	5139495	9.72858
Inter	NE4	Pp07	Het	9958	12659795	12649838	3.95262
Inter	NE4	Pp07	Hom(C)	12661371	14003829	1342459	37.2451
Inter	NE4	Pp07	Het	14003861	22385256	8381396	5.96559
Inter	NE4	Pp08	Het	5644	6373826	6368183	7.85153
Inter	NE4	Pp08	Hom(W)	6374123	22560123	16186001	3.08909
Inter	NE5	Pp01	Hom(W)	32390	28467746	28435357	1.75837
Inter	NE5	Pp01	Het	28467843	34449073	5981231	8.35948
Inter	NE5	Pp01	Hom(C)	34449384	47842117	13392734	3.73337
Inter	NE5	Pp02	Hom(W)	85668	3739078	3653411	13.6858
Inter	NE5	Pp02	Het	3740554	30390753	26650200	1.87616
Inter	NE5	Pp04	Hom(C)	60363	7855083	7794721	6.4146
Inter	NE5	Pp04	Het	7855266	25513285	17658020	2.83157
Inter	NE5	Pp05	Hom(W)	76235	13722252	13646018	3.66407
Inter	NE5	Pp05	Het	13722651	18470854	4748204	10.5303
Inter	NE5	Pp06	Hom(W)	7113	17248278	17241166	2.90004
Inter	NE5	Pp06	Het	17248363	30730350	13481988	3.70865
Inter	NE5	Pp08	Het	5644	15807791	15802148	3.16413
Inter	NE5	Pp08	Hom(C)	15808054	22560123	6752070	7.40514
Inter	NE6	Pp02	Hom(W)	85668	20694091	20608424	2.42619
Inter	NE6	Pp02	Het	20695593	30390011	9694419	5.15761
Inter	NE6	Pp03	Hom(W)	6251	2805114	2798864	17.8644
Inter	NE6	Pp03	Het	2805286	27326321	24521036	2.03907
Inter	NE6	Pp04	Het	60363	6315373	6255011	7.99359
Inter	NE6	Pp04	Hom(C)	6316351	25513285	19196935	2.60458
Inter	NE6	Pp05	Hom(C)	76235	10971522	10895288	4.58914
Inter	NE6	Pp05	Het	10971716	12553314	1581599	31.6136
Inter	NE6	Pp05	Hom(W)	12553970	18470854	5916885	8.45039
Inter	NE6	Pp06	Hom(W)	7113	26135794	26128682	1.91361
Inter	NE6	Pp06	Het	26136539	30730350	4593812	10.8842
Inter	NE6	Pp07	Hom(C)	9958	21612695	21602738	2.31452
Inter	NE6	Pp07	Het	21612728	22385256	772529	64.7225
Inter	NE6	Pp08	Het	5880	2222483	2216604	22.557
Inter	NE6	Pp08	Hom(C)	2223257	22560123	20336867	2.45859
Inter	NE7	Pp01	Het	80	5803811	5803732	8.61515
Inter	NE7	Pp01	Hom(W)	5804149	17087648	11283500	4.43125
Inter	NE7	Pp01	Het	17088427	47842117	30753691	1.62582
Inter	NE7	Pp02	Het	85668	15681698	15596031	3.20594
Inter	NE7	Pp02	Hom(C)	15682653	24018665	8336013	5.99807
Inter	NE7	Pp02	Het	24019218	30390753	6371536	7.8474
Inter	NE7	Pp04	Hom(C)	60363	10999532	10939170	4.57073
Inter	NE7	Pp04	Het	10999664	25513285	14513622	3.44504
Inter	NE7	Pp05	Hom(W)	76235	9395835	9319601	5.36504
Inter	NE7	Pp05	Het	9396327	18470854	9074528	5.50993
Inter	NE7	Pp06	Het	7113	22469560	22462448	2.22594
Inter	NE7	Pp06	Hom(C)	22469703	30730350	8260648	6.05279
Inter	NE7	Pp07	Hom(C)	11435	20867025	20855591	2.39744
Inter	NE7	Pp07	Het	20867341	22385256	1517916	32.9399
Inter	NE7	Pp08	Het	5644	7293366	7287723	6.86085
Inter	NE7	Pp08	Hom(C)	7294388	22560123	15265736	3.27531
Inter	NE8	Pp01	Het	80	23904665	23904586	2.09165
Inter	NE8	Pp01	Hom(C)	23905069	47661328	23756260	2.10471
Inter	NE8	Pp01	Het	47662352	47842117	179766	278.139
Inter	NE8	Pp04	Hom(W)	60363	273081	212719	235.052
Inter	NE8	Pp04	Het	273501	25513285	25239785	1.981
Inter	NE8	Pp05	Hom(C)	76235	7936194	7859960	6.36136
Inter	NE8	Pp05	Het	7936669	18470854	10534186	4.74645
Inter	NE8	Pp06	Het	7113	10021649	10014537	4.99274
Inter	NE8	Pp06	Hom(C)	10022247	30730350	20708104	2.41451
Inter	NE9	Pp01	Hom(C)	80	16018269	16018190	3.12145
Inter	NE9	Pp01	Het	16018396	41267487	25249092	1.98027
Inter	NE9	Pp01	Hom(C)	41268147	47842117	6573971	7.60575
Inter	NE9	Pp03	Hom(C)	6110	21469400	21463291	2.32956
Inter	NE9	Pp03	Het	21469882	27326321	5856440	8.53761
Inter	NE9	Pp04	Het	60363	9596619	9536257	5.24315
Inter	NE9	Pp04	Hom(W)	9597014	13887499	4290486	11.6537
Inter	NE9	Pp04	Het	13887552	25513285	11625734	4.3008
Inter	NE9	Pp05	Hom(W)	76235	9865685	9789451	5.10754
Inter	NE9	Pp05	Het	9865892	18470283	8604392	5.81099
Inter	NE9	Pp06	Hom(W)	7113	17817874	17810762	2.80729
Inter	NE9	Pp06	Het	17818635	24780594	6961960	7.18189
Inter	NE9	Pp06	Hom(C)	24780871	30730350	5949480	8.4041
Inter	NE9	Pp07	Hom(C)	11435	11012989	11001555	4.54481
Inter	NE9	Pp07	Het	11013892	17776497	6762606	7.3936
Inter	NE9	Pp07	Hom(W)	17776827	22385256	4608430	10.8497
Inter	NE9	Pp08	Het	5894	20612422	20606529	2.42642
Inter	NE9	Pp08	Hom(C)	20612438	22560123	1947686	25.6715

## Sheet: Supplemental Table S4
Supplemental Table S4. List of crossover events.
The marker positions where genotype changed were used as crossover (CO) break start and end positions. The homozygous genotype for intra-specific samples were assigned as Hom1 and Hom2 to distinguished two different parental source. Hom1 and Hom2 were chose by random for each chromosome. For inter-specific samples, Hom(C) indicates homozygous haplotypes derived from P. persica, while Hom(W) stand…
Group	Sample ID	Chromosome	CO break start	CO break end	Upstream genotype	Downstream genotype
Intra	144F2-1	Pp02	6635506	6635534	Hom1	Het
Intra	144F2-1	Pp03	17763957	17838421	Hom1	Het
Intra	144F2-1	Pp03	20998219	21307877	Het	Hom1
Intra	144F2-1	Pp04	10304487	10305152	Het	Hom2
Intra	144F2-1	Pp05	742508	742691	Het	Hom1
Intra	144F2-1	Pp05	11623818	11798532	Hom1	Het
Intra	144F2-1	Pp07	14555628	14557762	Het	Hom1
Intra	144F2-10	Pp01	45859718	45860741	Hom2	Het
Intra	144F2-10	Pp02	7794005	7796752	Het	Hom1
Intra	144F2-10	Pp04	8597032	8598695	Hom1	Het
Intra	144F2-10	Pp05	543330	549443	Hom2	Het
Intra	144F2-10	Pp06	20124033	20124264	Hom2	Het
Intra	144F2-10	Pp07	11555583	11556369	Het	Hom2
Intra	144F2-10	Pp07	17120528	17131016	Hom2	Het
Intra	144F2-10	Pp08	5061429	5061676	Het	Hom2
Intra	144F2-11	Pp01	3602133	3709704	Het	Hom2
Intra	144F2-11	Pp01	28576877	28577292	Hom2	Het
Intra	144F2-11	Pp01	30794818	30795408	Het	Hom1
Intra	144F2-11	Pp02	14452859	14455657	Hom2	Het
Intra	144F2-11	Pp02	25204750	25211296	Het	Hom1
Intra	144F2-11	Pp02	26850091	26850704	Hom1	Het
Intra	144F2-11	Pp03	1930447	1933743	Hom1	Het
Intra	144F2-11	Pp04	7884398	7885470	Hom1	Het
Intra	144F2-11	Pp05	3207221	3207628	Hom2	Het
Intra	144F2-11	Pp05	13035635	13035770	Het	Hom1
Intra	144F2-11	Pp06	10448122	10634573	Het	Hom1
Intra	144F2-11	Pp08	2185171	2186781	Het	Hom1
Intra	144F2-11	Pp08	12110427	12112828	Hom1	Het
Intra	144F2-12	Pp01	4882807	4884645	Het	Hom1
Intra	144F2-12	Pp01	32544964	32546402	Hom1	Het
Intra	144F2-12	Pp01	39244180	39244695	Het	Hom2
Intra	144F2-12	Pp02	946668	946740	Het	Hom2
Intra	144F2-12	Pp02	27304617	27446846	Hom2	Het
Intra	144F2-12	Pp03	2030610	2053049	Hom2	Het
Intra	144F2-12	Pp03	24641198	24660512	Het	Hom2
Intra	144F2-12	Pp04	17383047	17385215	Hom1	Het
Intra	144F2-12	Pp05	10889163	10889181	Het	Hom1
Intra	144F2-12	Pp06	1330000	1330023	Het	Hom1
Intra	144F2-12	Pp06	28804730	28806496	Hom1	Het
Intra	144F2-12	Pp07	10245856	10249458	Hom2	Het
Intra	144F2-12	Pp07	16446713	16447355	Het	Hom2
Intra	144F2-12	Pp08	208900	331764	Het	Hom2
Intra	144F2-12	Pp08	16776036	16776713	Hom2	Het
Intra	144F2-13	Pp01	970845	973022	Hom1	Het
Intra	144F2-13	Pp01	19578240	19582311	Het	Hom2
Intra	144F2-13	Pp01	32843748	32844810	Hom2	Het
Intra	144F2-13	Pp01	36511310	36514074	Het	Hom2
Intra	144F2-13	Pp01	41212048	41234670	Hom2	Het
Intra	144F2-13	Pp02	24683431	24684637	Het	Hom1
Intra	144F2-13	Pp03	2835119	2845718	Het	Hom2
Intra	144F2-13	Pp05	3459854	3460061	Hom2	Het
Intra	144F2-13	Pp05	8710727	8711126	Het	Hom1
Intra	144F2-13	Pp06	26046494	26046867	Hom1	Het
Intra	144F2-13	Pp07	10358530	10360911	Hom1	Het
Intra	144F2-14	Pp01	11408017	11505942	Het	Hom1
Intra	144F2-14	Pp02	24470383	24473647	Het	Hom2
Intra	144F2-14	Pp03	10784659	10785170	Hom1	Het
Intra	144F2-14	Pp03	23342762	23454312	Het	Hom2
Intra	144F2-14	Pp04	7593684	7596521	Het	Hom2
Intra	144F2-14	Pp05	7788914	7789864	Het	Hom2
Intra	144F2-14	Pp06	9004051	9033914	Het	Hom1
Intra	144F2-14	Pp07	10245856	10438731	Hom1	Het
Intra	144F2-14	Pp07	18255273	18255981	Het	Hom1
Intra	144F2-14	Pp08	5218035	5218221	Het	Hom2
Intra	144F2-15	Pp01	899280	902550	Hom1	Het
Intra	144F2-15	Pp01	11068751	11091661	Het	Hom2
Intra	144F2-15	Pp01	41686505	41701885	Hom2	Het
Intra	144F2-15	Pp03	24670287	24732778	Het	Hom2
Intra	144F2-15	Pp04	9719198	9720080	Het	Hom1
Intra	144F2-15	Pp05	11824330	11861801	Hom1	Het
Intra	144F2-15	Pp05	14955080	14972859	Het	Hom2
Intra	144F2-15	Pp06	26042311	26043801	Hom1	Het
Intra	144F2-15	Pp06	26112711	26113218	Het	Hom1
Intra	144F2-15	Pp07	21375898	21376356	Het	Hom1
Intra	144F2-16D	Pp01	9398078	9674517	Het	Hom2
Intra	144F2-16D	Pp01	33012257	33013014	Hom2	Het
Intra	144F2-16D	Pp02	4447360	4484449	Het	Hom2
Intra	144F2-16D	Pp02	18223507	18233882	Hom2	Het
Intra	144F2-16D	Pp02	27276179	27276954	Het	Hom1
Intra	144F2-16D	Pp03	2265506	2270735	Het	Hom2
Intra	144F2-16D	Pp03	25423254	25423818	Hom2	Het
Intra	144F2-16D	Pp03	25564540	25566503	Het	Hom1
Intra	144F2-16D	Pp04	1930902	1933854	Hom1	Het
Intra	144F2-16D	Pp05	3879447	3895623	Het	Hom2
Intra	144F2-16D	Pp06	23270849	23272524	Het	Hom2
Intra	144F2-16D	Pp07	14541300	14545099	Het	Hom1
Intra	144F2-16D	Pp08	12736154	12737903	Het	Hom2
Intra	144F2-17D	Pp01	23389264	23393824	Het	Hom1
Intra	144F2-17D	Pp01	41783359	41784622	Hom1	Het
Intra	144F2-17D	Pp02	7630190	7630731	Hom2	Het
Intra	144F2-17D	Pp02	10799036	10817629	Het	Hom1
Intra	144F2-17D	Pp02	20292461	20398970	Hom1	Het
Intra	144F2-17D	Pp03	4545250	4545699	Het	Hom2
Intra	144F2-17D	Pp03	13220228	13232592	Hom2	Het
Intra	144F2-17D	Pp04	2128633	2129171	Hom2	Het
Intra	144F2-17D	Pp04	16028821	16029274	Het	Hom1
Intra	144F2-17D	Pp05	5823593	5825507	Het	Hom1
Intra	144F2-17D	Pp06	13536036	13575103	Het	Hom2
Intra	144F2-17D	Pp07	9880858	9881851	Het	Hom1
Intra	144F2-17D	Pp07	21130134	21148021	Hom1	Het
Intra	144F2-18D	Pp01	1581855	1672041	Hom2	Het
Intra	144F2-18D	Pp01	3602133	3709704	Het	Hom1
Intra	144F2-18D	Pp01	8266580	8268638	Hom1	Het
Intra	144F2-18D	Pp01	40939381	40941446	Het	Hom1
Intra	144F2-18D	Pp02	20819463	20821493	Het	Hom1
Intra	144F2-18D	Pp02	25184293	25186322	Hom1	Het
Intra	144F2-18D	Pp03	5905288	5906025	Hom2	Het
Intra	144F2-18D	Pp04	6923831	6944370	Hom2	Het
Intra	144F2-18D	Pp05	8271208	8273084	Hom1	Het
Intra	144F2-18D	Pp05	8938905	8961194	Het	Hom2
Intra	144F2-18D	Pp06	9691305	9695691	Het	Hom2
Intra	144F2-18D	Pp07	5321837	5322678	Hom1	Het
Intra	144F2-18D	Pp07	12786606	12787736	Het	Hom2
Intra	144F2-18D	Pp07	17020329	17021412	Hom2	Het
Intra	144F2-18D	Pp07	20881017	20890704	Het	Hom2
Intra	144F2-18D	Pp08	17674537	17675365	Het	Hom1
Intra	144F2-19D	Pp01	7315422	7317878	Het	Hom1
Intra	144F2-19D	Pp01	35159861	35163249	Hom1	Het
Intra	144F2-19D	Pp01	35644517	35645307	Het	Hom2
Intra	144F2-19D	Pp02	1356842	1485200	Hom1	Het
Intra	144F2-19D	Pp02	26144313	26144449	Het	Hom2
Intra	144F2-19D	Pp04	7603326	7605544	Het	Hom2
Intra	144F2-19D	Pp04	17439881	17442215	Hom2	Het
Intra	144F2-19D	Pp05	5030218	5031266	Hom2	Het
Intra	144F2-19D	Pp05	10863885	10864071	Het	Hom1
Intra	144F2-19D	Pp05	13447406	13448273	Hom1	Het
Intra	144F2-19D	Pp06	10220598	10353120	Het	Hom2
Intra	144F2-19D	Pp08	10299445	10301424	Het	Hom1
Intra	144F2-19D	Pp08	11038772	11065411	Hom1	Het
Intra	144F2-2	Pp03	9390676	9434446	Het	Hom2
Intra	144F2-2	Pp03	15348343	15348937	Hom2	Het
Intra	144F2-2	Pp03	16770521	16841431	Het	Hom2
Intra	144F2-2	Pp03	17602320	17603739	Hom2	Het
Intra	144F2-2	Pp04	5675664	5677190	Hom2	Het
Intra	144F2-2	Pp06	2245846	2479811	Het	Hom2
Intra	144F2-2	Pp06	10634573	11148618	Hom2	Het
Intra	144F2-2	Pp06	22555295	22556084	Het	Hom1
Intra	144F2-2	Pp07	11824673	11825706	Hom2	Het
Intra	144F2-2	Pp07	14169705	14169905	Het	Hom1
Intra	144F2-2	Pp08	19844536	19844913	Het	Hom2
Intra	144F2-20D	Pp01	3602133	3709704	Hom1	Het
Intra	144F2-20D	Pp01	27252777	27253484	Het	Hom2
Intra	144F2-20D	Pp01	40725773	40726620	Hom2	Het
Intra	144F2-20D	Pp02	17649476	17650562	Het	Hom1
Intra	144F2-20D	Pp03	6353427	6360535	Het	Hom2
Intra	144F2-20D	Pp04	6516017	6530422	Hom1	Het
Intra	144F2-20D	Pp04	11105324	11113935	Het	Hom1
Intra	144F2-20D	Pp04	15497407	15526886	Hom1	Het
Intra	144F2-20D	Pp05	4264546	4265297	Hom2	Het
Intra	144F2-20D	Pp05	8710348	8711126	Het	Hom1
Intra	144F2-20D	Pp06	3429569	3434816	Het	Hom2
Intra	144F2-20D	Pp08	19790331	19790619	Het	Hom1
Intra	144F2-21D	Pp01	30130291	30141056	Hom2	Het
Intra	144F2-21D	Pp02	27458459	27565156	Het	Hom1
Intra	144F2-21D	Pp02	28757029	28846024	Hom1	Het
Intra	144F2-21D	Pp03	19416770	19420719	Het	Hom1
Intra	144F2-21D	Pp03	22207673	22277122	Hom1	Het
Intra	144F2-21D	Pp04	6720050	6720848	Het	Hom2
Intra	144F2-21D	Pp04	18103239	18103708	Hom2	Het
Intra	144F2-21D	Pp06	7624150	7624484	Het	Hom2
Intra	144F2-22D	Pp01	25942620	25943203	Hom1	Het
Intra	144F2-22D	Pp02	24840785	24841464	Het	Hom2
Intra	144F2-22D	Pp02	25747984	25748996	Hom2	Het
Intra	144F2-22D	Pp03	724617	724748	Het	Hom2
Intra	144F2-22D	Pp03	2053049	2086564	Hom2	Het
Intra	144F2-22D	Pp04	6923831	6944370	Het	Hom1
Intra	144F2-22D	Pp05	9131050	9132277	Het	Hom2
Intra	144F2-22D	Pp05	11267925	11268616	Hom2	Het
Intra	144F2-22D	Pp07	5828540	5828795	Het	Hom2
Intra	144F2-22D	Pp08	4878979	4882022	Het	Hom1
Intra	144F2-22D	Pp08	13272764	13284384	Hom1	Het
Intra	144F2-22D	Pp08	19019597	19023734	Het	Hom1
Intra	144F2-22D	Pp08	19880555	19882210	Hom1	Het
Intra	144F2-23	Pp01	32302976	32307556	Het	Hom1
Intra	144F2-23	Pp01	41019291	41038987	Hom1	Het
Intra	144F2-23	Pp02	28945720	29403980	Het	Hom1
Intra	144F2-23	Pp03	975641	981194	Hom2	Het
Intra	144F2-23	Pp04	2515977	2516597	Hom1	Het
Intra	144F2-23	Pp05	13239353	13257363	Hom1	Het
Intra	144F2-23	Pp06	4704373	4706228	Het	Hom1
Intra	144F2-23	Pp07	12840945	12855501	Het	Hom1
Intra	144F2-23	Pp07	13742359	13743223	Hom1	Het
Intra	144F2-23	Pp07	18601465	18603566	Het	Hom2
Intra	144F2-23	Pp07	19272158	19273563	Hom2	Het
Intra	144F2-23	Pp08	16801226	17024500	Hom1	Het
Intra	144F2-24	Pp02	21851921	21853944	Het	Hom2
Intra	144F2-24	Pp02	24773158	24773486	Hom2	Het
Intra	144F2-24	Pp03	23931998	24000959	Hom2	Het
Intra	144F2-24	Pp04	8774634	8775515	Hom1	Het
Intra	144F2-24	Pp05	5644506	5645123	Hom1	Het
Intra	144F2-24	Pp06	7085872	7086082	Hom1	Het
Intra	144F2-24	Pp07	9818398	9819515	Het	Hom1
Intra	144F2-24	Pp07	10249504	10438731	Hom1	Het
Intra	144F2-24	Pp08	18041777	18042325	Hom2	Het
Intra	144F2-3	Pp01	15063085	15063445	Het	Hom1
Intra	144F2-3	Pp02	25985264	25988750	Hom1	Het
Intra	144F2-3	Pp03	5803723	5821281	Hom1	Het
Intra	144F2-3	Pp05	396316	396921	Hom2	Het
Intra	144F2-3	Pp05	9136897	9144797	Het	Hom1
Intra	144F2-3	Pp07	21539011	21540157	Hom2	Het
Intra	144F2-3	Pp08	2004077	2004409	Hom1	Het
Intra	144F2-4	Pp01	11365634	11379389	Het	Hom2
Intra	144F2-4	Pp01	33005421	33005834	Hom2	Het
Intra	144F2-4	Pp02	18653213	18654096	Het	Hom1
Intra	144F2-4	Pp02	20586455	20587550	Hom1	Het
Intra	144F2-4	Pp03	2366020	2392267	Het	Hom1
Intra	144F2-4	Pp04	6894880	6902470	Het	Hom2
Intra	144F2-4	Pp05	13507609	13542454	Hom1	Het
Intra	144F2-4	Pp05	13631470	13632896	Het	Hom2
Intra	144F2-4	Pp06	3543975	3552710	Hom1	Het
Intra	144F2-4	Pp07	15316480	15318286	Het	Hom1
Intra	144F2-4	Pp07	17749019	17750780	Hom1	Het
Intra	144F2-4	Pp08	9721041	9722231	Hom1	Het
Intra	144F2-4	Pp08	18714825	18716312	Het	Hom2
Intra	144F2-5	Pp01	17545904	17548767	Hom1	Het
Intra	144F2-5	Pp01	46692361	46693226	Het	Hom1
Intra	144F2-5	Pp02	17971748	17972992	Het	Hom1
Intra	144F2-5	Pp02	26051550	26051904	Hom1	Het
Intra	144F2-5	Pp03	11008337	11019524	Hom1	Het
Intra	144F2-5	Pp03	16648940	16649533	Het	Hom1
Intra	144F2-5	Pp03	16770521	16836010	Hom1	Het
Intra	144F2-5	Pp03	17610712	17631594	Het	Hom1
Intra	144F2-5	Pp03	26223612	26228956	Hom1	Het
Intra	144F2-5	Pp04	4229280	4231277	Hom1	Het
Intra	144F2-5	Pp04	21907216	21914788	Het	Hom2
Intra	144F2-5	Pp05	8938905	8961194	Hom1	Het
Intra	144F2-5	Pp05	13502300	13502957	Het	Hom1
Intra	144F2-5	Pp06	3274227	3281909	Hom1	Het
Intra	144F2-5	Pp06	26401639	26417839	Het	Hom1
Intra	144F2-5	Pp07	204356	204722	Het	Hom2
Intra	144F2-5	Pp07	14352138	14406673	Hom2	Het
Intra	144F2-5	Pp08	12398383	12399965	Hom1	Het
Intra	144F2-5	Pp08	20222847	20257035	Het	Hom2
Intra	144F2-6	Pp01	561387	566263	Het	Hom1
Intra	144F2-6	Pp01	1425911	1426138	Hom1	Het
Intra	144F2-6	Pp02	16437729	16439313	Het	Hom1
Intra	144F2-6	Pp04	10715459	10771674	Het	Hom1
Intra	144F2-6	Pp04	11643583	11644875	Hom1	Het
Intra	144F2-6	Pp04	15497407	15526886	Het	Hom2
Intra	144F2-6	Pp05	1789328	1875183	Hom2	Het
Intra	144F2-6	Pp05	2728944	2798530	Het	Hom1
Intra	144F2-6	Pp05	5838950	5839477	Hom1	Het
Intra	144F2-6	Pp06	26944321	26954385	Hom1	Het
Intra	144F2-6	Pp07	10192728	10193786	Het	Hom2
Intra	144F2-6	Pp07	15373552	15374048	Hom2	Het
Intra	144F2-6	Pp08	13822456	13836087	Hom2	Het
Intra	144F2-7	Pp01	36777038	36847377	Hom2	Het
Intra	144F2-7	Pp01	42025435	42032584	Het	Hom2
Intra	144F2-7	Pp02	22711464	22716372	Het	Hom2
Intra	144F2-7	Pp02	28945720	29223698	Hom2	Het
Intra	144F2-7	Pp04	16703503	16703799	Hom1	Het
Intra	144F2-7	Pp05	3204218	3206251	Hom1	Het
Intra	144F2-7	Pp05	10020874	10021870	Het	Hom2
Intra	144F2-7	Pp06	6460996	6764204	Hom1	Het
Intra	144F2-7	Pp08	10555989	10678948	Het	Hom2
Intra	144F2-7	Pp08	18903726	18904152	Hom2	Het
Intra	144F2-8	Pp01	32544964	32546402	Het	Hom1
Intra	144F2-8	Pp01	32707126	32707362	Hom1	Het
Intra	144F2-8	Pp01	44176237	44177704	Het	Hom2
Intra	144F2-8	Pp02	15031795	15038816	Hom2	Het
Intra	144F2-8	Pp02	16803286	16804685	Het	Hom1
Intra	144F2-8	Pp03	16650231	16650653	Hom1	Het
Intra	144F2-8	Pp03	16770521	16836010	Het	Hom1
Intra	144F2-8	Pp03	17610712	17631594	Hom1	Het
Intra	144F2-8	Pp04	19205963	19206656	Het	Hom2
Intra	144F2-8	Pp05	9885986	9886255	Hom2	Het
Intra	144F2-8	Pp06	6170655	6302431	Het	Hom2
Intra	144F2-8	Pp06	9989933	9990507	Hom2	Het
Intra	144F2-8	Pp07	10439928	10443128	Het	Hom2
Intra	144F2-8	Pp07	17256749	17382145	Hom2	Het
Intra	144F2-8	Pp08	18756493	18761000	Het	Hom1
Intra	144F2-9	Pp01	9130655	9136546	Het	Hom1
Intra	144F2-9	Pp01	22332451	22437216	Hom1	Het
Intra	144F2-9	Pp01	25391417	25682478	Het	Hom2
Intra	144F2-9	Pp01	35623049	35624970	Hom2	Het
Intra	144F2-9	Pp02	19820001	19821229	Hom2	Het
Intra	144F2-9	Pp02	28670033	28672475	Het	Hom2
Intra	144F2-9	Pp03	6248478	6249056	Hom2	Het
Intra	144F2-9	Pp04	2032610	2032664	Hom2	Het
Intra	144F2-9	Pp04	10600828	10632325	Het	Hom2
Intra	144F2-9	Pp04	18261798	18262223	Hom2	Het
Intra	144F2-9	Pp05	2298898	2344811	Het	Hom2
Intra	144F2-9	Pp05	10576630	10582823	Hom2	Het
Intra	144F2-9	Pp07	12407878	12448218	Hom1	Het
Intra	144F2-9	Pp08	5072202	5073445	Het	Hom2
Intra	144F2-9	Pp08	19517624	19518889	Hom2	Het
Inter	NE1	Pp02	3804876	3805287	Het	Hom(W)
Inter	NE1	Pp02	19082623	19083571	Hom(W)	Het
Inter	NE1	Pp03	2628149	2628874	Hom(C)	Het
Inter	NE1	Pp04	467094	467308	Het	Hom(W)
Inter	NE1	Pp05	8730572	8730664	Het	Hom(W)
Inter	NE1	Pp05	12954762	12955243	Hom(W)	Het
Inter	NE1	Pp06	29531442	29531778	Het	Hom(C)
Inter	NE1	Pp07	13100837	13101201	Het	Hom(C)
Inter	NE1	Pp08	16785687	16785955	Hom(C)	Het
Inter	NE10	Pp01	33996067	33997344	Het	Hom(C)
Inter	NE10	Pp02	20848344	20848640	Het	Hom(C)
Inter	NE10	Pp04	5413571	5413664	Hom(C)	Het
Inter	NE10	Pp05	4871351	4871861	Hom(C)	Het
Inter	NE10	Pp06	25270381	25270532	Hom(C)	Het
Inter	NE10	Pp07	9481897	9482772	Het	Hom(W)
Inter	NE10	Pp08	2989868	2989988	Het	Hom(C)
Inter	NE10	Pp08	5340408	5341586	Hom(C)	Het
Inter	NE11S	Pp01	47497050	47497272	Hom(C)	Het
Inter	NE11S	Pp02	2071858	2071974	Hom(W)	Het
Inter	NE11S	Pp02	15452817	15454632	Het	Hom(C)
Inter	NE11S	Pp03	1913708	1913754	Hom(W)	Het
Inter	NE11S	Pp04	11950239	11950704	Hom(C)	Het
Inter	NE11S	Pp05	5739413	5739548	Hom(W)	Het
Inter	NE11S	Pp06	21058617	21058866	Hom(C)	Het
Inter	NE11S	Pp07	13715164	13715480	Hom(W)	Het
Inter	NE11S	Pp07	13905284	13905605	Het	Hom(C)
Inter	NE11S	Pp08	230624	230993	Hom(C)	Het
Inter	NE11S	Pp08	21421126	21421188	Het	Hom(W)
Inter	NE12L	Pp01	9210480	9210918	Het	Hom(W)
Inter	NE12L	Pp01	29038022	29038452	Hom(W)	Het
Inter	NE12L	Pp01	33039683	33040079	Het	Hom(C)
Inter	NE12L	Pp02	6096194	6096381	Hom(W)	Het
Inter	NE12L	Pp02	28056541	28057249	Het	Hom(C)
Inter	NE12L	Pp03	18759565	18759789	Hom(C)	Het
Inter	NE12L	Pp04	5246828	5247481	Het	Hom(C)
Inter	NE12L	Pp07	14188496	14188889	Het	Hom(W)
Inter	NE12L	Pp08	18528885	18529103	Hom(C)	Het
Inter	NE13	Pp01	5333161	5333710	Hom(W)	Het
Inter	NE13	Pp01	30300216	30300379	Het	Hom(C)
Inter	NE13	Pp01	33187398	33187557	Hom(C)	Het
Inter	NE13	Pp02	23382081	23383009	Het	Hom(C)
Inter	NE13	Pp03	12566786	12567378	Het	Hom(W)
Inter	NE13	Pp03	12626217	12626472	Hom(W)	Het
Inter	NE13	Pp03	13213954	13232524	Het	Hom(W)
Inter	NE13	Pp04	9059214	9059832	Hom(W)	Het
Inter	NE13	Pp05	1691529	1691916	Het	Hom(C)
Inter	NE13	Pp07	5163610	5163682	Het	Hom(W)
Inter	NE13	Pp07	17124093	17124189	Hom(W)	Het
Inter	NE13	Pp07	21628160	21628288	Het	Hom(C)
Inter	NE13	Pp08	21674552	21674815	Het	Hom(W)
Inter	NE14L	Pp01	39244180	39244385	Het	Hom(C)
Inter	NE14L	Pp02	8319803	8320116	Het	Hom(W)
Inter	NE14L	Pp02	13741942	13742558	Hom(W)	Het
Inter	NE14L	Pp03	24568174	24569557	Het	Hom(C)
Inter	NE14L	Pp04	8765737	8765764	Hom(C)	Het
Inter	NE14L	Pp05	11560304	11560375	Het	Hom(W)
Inter	NE14L	Pp06	18540004	18540125	Hom(W)	Het
Inter	NE14L	Pp07	21375688	21376247	Hom(W)	Het
Inter	NE14L	Pp08	15809458	15809745	Hom(C)	Het
Inter	NE15	Pp01	11792406	11792604	Het	Hom(C)
Inter	NE15	Pp02	19747479	19747588	Het	Hom(C)
Inter	NE15	Pp02	21748689	21748886	Hom(C)	Het
Inter	NE15	Pp03	8672559	8673094	Het	Hom(W)
Inter	NE15	Pp04	13887552	13887920	Hom(C)	Het
Inter	NE15	Pp05	8697418	8697503	Het	Hom(C)
Inter	NE15	Pp05	11525563	11525649	Hom(C)	Het
Inter	NE15	Pp08	20109450	20109546	Het	Hom(W)
Inter	NE16	Pp01	3509482	3510772	Het	Hom(C)
Inter	NE16	Pp01	16634613	16636326	Hom(C)	Het
Inter	NE16	Pp02	28532829	28533015	Hom(W)	Het
Inter	NE16	Pp03	26674497	26674874	Hom(C)	Het
Inter	NE16	Pp05	4503529	4503572	Hom(C)	Het
Inter	NE16	Pp06	13201048	13201133	Het	Hom(C)
Inter	NE16	Pp06	24550294	24550426	Hom(C)	Het
Inter	NE16	Pp07	7940430	7940586	Het	Hom(C)
Inter	NE16	Pp07	8717244	8717302	Hom(C)	Het
Inter	NE16	Pp08	21766440	21767205	Hom(W)	Het
Inter	NE17	Pp01	31324001	31324358	Hom(W)	Het
Inter	NE17	Pp01	32470635	32471174	Het	Hom(C)
Inter	NE17	Pp02	23131665	23132636	Hom(C)	Het
Inter	NE17	Pp03	4162971	4163035	Hom(W)	Het
Inter	NE17	Pp03	23500272	23500491	Het	Hom(C)
Inter	NE17	Pp04	5048744	5048798	Het	Hom(W)
Inter	NE17	Pp05	1778262	1778321	Het	Hom(W)
Inter	NE17	Pp05	14251708	14251861	Hom(W)	Het
Inter	NE17	Pp07	160940	161173	Hom(C)	Het
Inter	NE17	Pp08	2363759	2363975	Hom(W)	Het
Inter	NE18	Pp01	24670759	24670944	Het	Hom(C)
Inter	NE18	Pp01	42079899	42080127	Hom(C)	Het
Inter	NE18	Pp04	4566962	4567394	Het	Hom(C)
Inter	NE18	Pp04	6717156	6717584	Hom(C)	Het
Inter	NE18	Pp05	9972573	9972784	Hom(C)	Het
Inter	NE18	Pp06	6002524	6003179	Het	Hom(C)
Inter	NE18	Pp06	26513221	26513435	Hom(C)	Het
Inter	NE18	Pp08	19468505	19468978	Het	Hom(C)
Inter	NE19	Pp01	12108222	12108383	Het	Hom(W)
Inter	NE19	Pp01	35772395	35772732	Hom(W)	Het
Inter	NE19	Pp02	445013	445287	Hom(W)	Het
Inter	NE19	Pp03	21450561	21451262	Hom(W)	Het
Inter	NE19	Pp03	24877266	24877611	Het	Hom(C)
Inter	NE19	Pp07	19670135	19670305	Het	Hom(W)
Inter	NE2	Pp01	2970173	2970212	Het	Hom(C)
Inter	NE2	Pp01	5594727	5597359	Hom(C)	Het
Inter	NE2	Pp02	15328058	15328486	Het	Hom(W)
Inter	NE2	Pp03	19275951	19278986	Het	Hom(C)
Inter	NE2	Pp04	6903519	6903699	Het	Hom(C)
Inter	NE2	Pp05	1734896	1734971	Het	Hom(C)
Inter	NE2	Pp06	5097808	5099530	Het	Hom(C)
Inter	NE2	Pp07	3798103	3798172	Het	Hom(C)
Inter	NE2	Pp07	11568154	11568235	Hom(C)	Het
Inter	NE2	Pp07	20588554	20588811	Het	Hom(W)
Inter	NE2	Pp08	12756952	12757178	Het	Hom(C)
Inter	NE20	Pp02	29884411	29884794	Hom(C)	Het
Inter	NE20	Pp03	25221606	25223426	Het	Hom(C)
Inter	NE20	Pp04	8214418	8214827	Het	Hom(W)
Inter	NE20	Pp05	12635984	12636206	Het	Hom(W)
Inter	NE20	Pp06	12340255	12340363	Het	Hom(C)
Inter	NE20	Pp07	2419620	2419743	Het	Hom(W)
Inter	NE20	Pp08	16508276	16508418	Hom(W)	Het
Inter	NE21	Pp01	9662680	9675771	Hom(W)	Het
Inter	NE21	Pp01	9865251	9874202	Het	Hom(W)
Inter	NE21	Pp01	10008196	10008559	Hom(W)	Het
Inter	NE21	Pp01	23919541	23920080	Het	Hom(C)
Inter	NE21	Pp03	5906378	5906714	Het	Hom(C)
Inter	NE21	Pp03	20756458	20757424	Hom(C)	Het
Inter	NE21	Pp04	5734552	5736013	Het	Hom(W)
Inter	NE21	Pp05	17753416	17753557	Het	Hom(C)
Inter	NE21	Pp07	16166358	16166519	Hom(W)	Het
Inter	NE21	Pp08	3083854	3084218	Het	Hom(W)
Inter	NE21	Pp08	5473894	5474060	Hom(W)	Het
Inter	NE22	Pp01	10501974	10502365	Hom(C)	Het
Inter	NE22	Pp01	36587857	36588524	Het	Hom(C)
Inter	NE22	Pp02	10018824	10019581	Het	Hom(W)
Inter	NE22	Pp02	25892155	25892523	Hom(W)	Het
Inter	NE22	Pp03	19943559	19943746	Hom(C)	Het
Inter	NE22	Pp03	24889593	24889703	Het	Hom(W)
Inter	NE22	Pp04	8159205	8159591	Het	Hom(W)
Inter	NE22	Pp05	722456	722615	Hom(C)	Het
Inter	NE23	Pp01	29487749	29487844	Hom(C)	Het
Inter	NE23	Pp02	2709030	2709300	Hom(W)	Het
Inter	NE23	Pp02	24683431	24683996	Het	Hom(C)
Inter	NE23	Pp03	2989129	2989429	Hom(W)	Het
Inter	NE23	Pp03	25413651	25414348	Het	Hom(W)
Inter	NE23	Pp04	3922434	3922739	Hom(C)	Het
Inter	NE23	Pp05	16046837	16047367	Hom(W)	Het
Inter	NE23	Pp06	26993640	26993906	Hom(W)	Het
Inter	NE23	Pp07	9098830	9098941	Het	Hom(W)
Inter	NE23	Pp07	20145225	20145715	Hom(W)	Het
Inter	NE23	Pp08	10736801	10737598	Hom(C)	Het
Inter	NE24	Pp01	10923970	10924105	Hom(C)	Het
Inter	NE24	Pp01	12552604	12554262	Het	Hom(W)
Inter	NE24	Pp01	37988771	37988797	Hom(W)	Het
Inter	NE24	Pp02	19514436	19515644	Hom(W)	Het
Inter	NE24	Pp03	9403375	9403825	Het	Hom(C)
Inter	NE24	Pp03	14192314	14193975	Hom(C)	Het
Inter	NE24	Pp03	14455150	14455419	Het	Hom(C)
Inter	NE24	Pp03	15260496	15260693	Hom(C)	Het
Inter	NE24	Pp04	12719642	12719667	Hom(C)	Het
Inter	NE24	Pp05	15807926	15808200	Hom(W)	Het
Inter	NE24	Pp05	17277397	17277741	Het	Hom(C)
Inter	NE24	Pp06	17406071	17406299	Hom(W)	Het
Inter	NE24	Pp08	4753580	4753808	Het	Hom(C)
Inter	NE25	Pp01	11595598	11596023	Hom(C)	Het
Inter	NE25	Pp01	41068467	41068576	Het	Hom(C)
Inter	NE25	Pp02	22023479	22023581	Het	Hom(W)
Inter	NE25	Pp02	24006523	24006805	Hom(W)	Het
Inter	NE25	Pp04	10735422	10735505	Het	Hom(C)
Inter	NE25	Pp05	4264460	4264647	Hom(W)	Het
Inter	NE25	Pp05	16797370	16797647	Het	Hom(C)
Inter	NE25	Pp06	27485172	27485568	Het	Hom(C)
Inter	NE25	Pp06	28817141	28818679	Hom(C)	Het
Inter	NE25	Pp07	12381583	12381711	Hom(C)	Het
Inter	NE25	Pp07	17198480	17198571	Het	Hom(W)
Inter	NE26	Pp01	11090935	11091136	Het	Hom(W)
Inter	NE26	Pp01	33067478	33067844	Hom(W)	Het
Inter	NE26	Pp02	4463997	4464296	Hom(W)	Het
Inter	NE26	Pp02	28010524	28014143	Het	Hom(C)
Inter	NE26	Pp04	6594240	6594655	Het	Hom(C)
Inter	NE26	Pp04	18647241	18647480	Hom(C)	Het
Inter	NE26	Pp06	9166369	9166601	Hom(W)	Het
Inter	NE26	Pp06	16813653	16814121	Het	Hom(C)
Inter	NE26	Pp08	17083842	17083955	Het	Hom(C)
Inter	NE27L	Pp02	22576002	22576140	Het	Hom(C)
Inter	NE27L	Pp02	23179805	23180042	Hom(C)	Het
Inter	NE27L	Pp03	18096591	18096751	Hom(W)	Het
Inter	NE27L	Pp05	9093739	9093777	Hom(C)	Het
Inter	NE27L	Pp05	14963192	14963617	Het	Hom(W)
Inter	NE27L	Pp06	21066376	21066676	Hom(C)	Het
Inter	NE27L	Pp07	16864294	16864749	Hom(W)	Het
Inter	NE28	Pp02	13472509	13472683	Hom(W)	Het
Inter	NE28	Pp02	24020320	24020593	Het	Hom(C)
Inter	NE28	Pp03	4588713	4589170	Hom(W)	Het
Inter	NE28	Pp03	15307571	15310247	Het	Hom(C)
Inter	NE28	Pp03	16791099	16791328	Hom(C)	Het
Inter	NE28	Pp03	17499970	17500874	Het	Hom(C)
Inter	NE28	Pp04	6248798	6248891	Hom(C)	Het
Inter	NE28	Pp04	19482165	19483474	Het	Hom(W)
Inter	NE28	Pp06	6249347	6250061	Het	Hom(C)
Inter	NE28	Pp07	7098189	7099047	Het	Hom(W)
Inter	NE28	Pp08	15124712	15125729	Het	Hom(C)
Inter	NE28	Pp08	21863311	21863559	Hom(C)	Het
Inter	NE29L	Pp01	17087469	17087648	Het	Hom(C)
Inter	NE29L	Pp02	13966793	13968883	Hom(C)	Het
Inter	NE29L	Pp03	1740490	1740977	Hom(W)	Het
Inter	NE29L	Pp03	8675574	8676911	Het	Hom(C)
Inter	NE29L	Pp04	6753696	6754133	Het	Hom(C)
Inter	NE29L	Pp04	18954404	18954456	Hom(C)	Het
Inter	NE29L	Pp05	1645924	1646147	Hom(C)	Het
Inter	NE29L	Pp06	5419999	5420045	Het	Hom(C)
Inter	NE29L	Pp07	15263116	15263333	Het	Hom(C)
Inter	NE29L	Pp08	17273918	17274668	Hom(W)	Het
Inter	NE30S	Pp01	3042948	3043152	Hom(C)	Het
Inter	NE30S	Pp01	43194273	43194347	Het	Hom(W)
Inter	NE30S	Pp02	27127093	27127542	Hom(W)	Het
Inter	NE30S	Pp03	5181467	5183236	Hom(W)	Het
Inter	NE30S	Pp04	8369423	8369890	Het	Hom(W)
Inter	NE30S	Pp05	18052762	18052806	Het	Hom(C)
Inter	NE30S	Pp06	596176	612667	Het	Hom(C)
Inter	NE30S	Pp06	705879	723225	Hom(C)	Het
Inter	NE30S	Pp06	1380346	1380390	Het	Hom(C)
Inter	NE30S	Pp06	28816171	28816521	Hom(C)	Het
Inter	NE30S	Pp07	13956456	13956578	Hom(W)	Het
Inter	NE30S	Pp08	3083001	3083499	Hom(C)	Het
Inter	NE30S	Pp08	17762848	17763248	Het	Hom(W)
Inter	NE3L	Pp01	27487416	27488016	Het	Hom(C)
Inter	NE3L	Pp03	1919276	1919310	Hom(C)	Het
Inter	NE3L	Pp03	6351692	6351911	Het	Hom(W)
Inter	NE3L	Pp04	15111193	15111584	Het	Hom(C)
Inter	NE3L	Pp05	4417540	4417886	Het	Hom(W)
Inter	NE3L	Pp05	10728862	10729438	Hom(W)	Het
Inter	NE3L	Pp06	29378479	29378590	Hom(C)	Het
Inter	NE3L	Pp08	11225278	11225358	Hom(W)	Het
Inter	NE3L	Pp08	18293535	18294331	Het	Hom(C)
Inter	NE4S	Pp01	32545994	32546266	Hom(W)	Het
Inter	NE4S	Pp02	7238045	7238611	Hom(W)	Het
Inter	NE4S	Pp02	8339872	8341101	Het	Hom(C)
Inter	NE4S	Pp04	3867182	3867488	Het	Hom(W)
Inter	NE4S	Pp04	9693807	9693938	Hom(W)	Het
Inter	NE4S	Pp05	3909368	3909769	Hom(W)	Het
Inter	NE4S	Pp05	13331192	13331360	Het	Hom(C)
Inter	NE4S	Pp07	12659795	12661371	Het	Hom(C)
Inter	NE4S	Pp07	14003829	14003861	Hom(C)	Het
Inter	NE4S	Pp08	6373826	6374123	Het	Hom(W)
Inter	NE5	Pp01	28467746	28467843	Hom(W)	Het
Inter	NE5	Pp01	34449073	34449384	Het	Hom(C)
Inter	NE5	Pp02	3739078	3740554	Hom(W)	Het
Inter	NE5	Pp04	7855083	7855266	Hom(C)	Het
Inter	NE5	Pp05	13722252	13722651	Hom(W)	Het
Inter	NE5	Pp06	17248278	17248363	Hom(W)	Het
Inter	NE5	Pp08	15807791	15808054	Het	Hom(C)
Inter	NE6	Pp01	46843059	46843193	Het	Hom(C)
Inter	NE6	Pp02	20694091	20695593	Hom(W)	Het
Inter	NE6	Pp03	2805114	2805286	Hom(W)	Het
Inter	NE6	Pp04	6315373	6316351	Het	Hom(C)
Inter	NE6	Pp05	10971522	10971716	Hom(C)	Het
Inter	NE6	Pp05	12553314	12553970	Het	Hom(W)
Inter	NE6	Pp06	26135794	26136539	Hom(W)	Het
Inter	NE6	Pp07	21612695	21612728	Hom(C)	Het
Inter	NE6	Pp08	2222483	2223257	Het	Hom(C)
Inter	NE7L	Pp01	5803811	5804149	Het	Hom(W)
Inter	NE7L	Pp01	17087648	17088427	Hom(W)	Het
Inter	NE7L	Pp02	15681698	15682653	Het	Hom(C)
Inter	NE7L	Pp02	24018665	24019218	Hom(C)	Het
Inter	NE7L	Pp04	10999532	10999664	Hom(C)	Het
Inter	NE7L	Pp05	9395835	9396327	Hom(W)	Het
Inter	NE7L	Pp06	22469560	22469703	Het	Hom(C)
Inter	NE7L	Pp07	20867025	20867341	Hom(C)	Het
Inter	NE7L	Pp08	7293366	7294388	Het	Hom(C)
Inter	NE8S	Pp01	23904665	23905069	Het	Hom(C)
Inter	NE8S	Pp01	47661328	47662352	Hom(C)	Het
Inter	NE8S	Pp04	273081	273501	Hom(W)	Het
Inter	NE8S	Pp05	7936194	7936669	Hom(C)	Het
Inter	NE8S	Pp06	10021649	10022247	Het	Hom(C)
Inter	NE9	Pp01	16018269	16018396	Hom(C)	Het
Inter	NE9	Pp01	41267487	41268147	Het	Hom(C)
Inter	NE9	Pp03	21469400	21469882	Hom(C)	Het
Inter	NE9	Pp04	9596619	9597014	Het	Hom(W)
Inter	NE9	Pp04	13887499	13887552	Hom(W)	Het
Inter	NE9	Pp05	9865685	9865892	Hom(W)	Het
Inter	NE9	Pp06	17817874	17818635	Hom(W)	Het
Inter	NE9	Pp06	24780594	24780871	Het	Hom(C)
Inter	NE9	Pp07	11012989	11013892	Hom(C)	Het
Inter	NE9	Pp07	17776497	17776827	Het	Hom(W)
Inter	NE9	Pp08	20612422	20612438	Het	Hom(C)
